# Supplementary material for: Development and Validation of a Novel Metabolic-Related Signature Predicting Overall Survival for Pancreatic Cancer
Source: Front Genet. 2021 May 28;12:561254. doi: 10.3389/fgene.2021.561254 (PMC8194314; doi:10.3389/fgene.2021.561254)
Supplement: Supplementary file 4 [file Data_Sheet_1.ZIP]

Archive with 6 entries (6 files):
- external validation cohort_GEOICGC.txt
- geneCoef.txt
- TCGA_clinical.txt
- testRisk.txt
- training cohort_TCGA.txt
- trainRisk.txt
