# Supplementary material for: Development and Validation of a Novel Metabolic-Related Signature Predicting Overall Survival for Pancreatic Cancer
Source: Front Genet. 2021 May 28;12:561254. doi: 10.3389/fgene.2021.561254 (PMC8194314; doi:10.3389/fgene.2021.561254)
Supplement: Supplementary file 4 [file Data_Sheet_1.ZIP › external validation cohort_GEOICGC.txt]

id	futime	fustat	ABCA1	ABCA12	ABCA5	ABCA6	ABCA7	ABCB1	ABCB5	ABCB8	ABCB9	ABCC12	ABCC2	ABCC3	ABCC5	ABCC8	ABCD2	ABCD3	ABCE1	ABCF1	ABCF2	ABCG1	ABCG2	ABCG5	ADI1	ASNSD1	ASRGL1	GCAT	GCDH	PCBD2	THNSL1	TMLHE	GFPT1	GNPDA2	GNPTAB	NANP	NPL	LDHA	LDHB	LDHD	MMADHC	MTRR	BCAT1	BCKDHB	DBT	HIBADH	HIBCH	MCCC2	PTS
GSM1527139	36	1	2.557094858	0.6776493	21.55037427	3.389145485	7.928920951	5.910746805	0.40977109	5.798989403	1.716839347	0.725159851	3.09373461	52.41278081	2.97436177	18.05865571	0.487322231	24.41119846	12.67079574	21.51792254	9.274252867	-2.301237215	0.726324681	0.718954745	7.559128005	10.16209977	5.767007725	14.96098865	7.071734226	5.120337167	3.077373227	0.890973054	37.03509632	2.256613902	7.580161062	2.05220225	0.780653706	344.6159568	78.69995254	4.679608412	29.43094589	10.92136364	31.24144111	26.08829334	8.194510519	11.54681516	20.92369171	34.02271366	6.513352468
DO224758	65	1	22.16233778	0.766494849	9.943349378	6.137786261	5.542341066	3.100045556	0.632550043	6.53032706	3.302073722	0.657286154	0.58281704	114.1323736	9.715788514	1.688646688	0.699344191	15.99462757	8.755321202	11.60089823	10.01863403	13.36357326	1.184039137	0.70045978	7.006439579	5.149113329	2.028824901	5.510805655	15.3031884	2.157039648	1.696803172	4.202811142	21.1932937	2.50484987	8.579175475	1.878555864	9.100021791	56.11554711	-0.339311429	3.847868624	11.53383793	13.2874535	5.525954788	6.408016325	5.093652237	15.73647917	20.3744289	16.50973209	3.845847912
GSM1527117	72	1	10.79617189	4.025794026	-0.501250962	0.631116844	8.787714936	-4.163818404	0.301566799	7.897595214	2.669148998	0.745645453	-1.206640952	55.12629908	11.16328688	15.51874377	0.662160459	11.39026727	4.178733901	27.85752733	11.57092426	5.736961409	1.401939473	0.879976561	2.129436399	5.386811962	-1.41216424	4.423509557	7.046952156	2.596916925	2.139760027	6.299065436	26.72890069	2.543957372	9.494986766	1.608378629	-0.359644252	387.4729484	49.17020791	4.081507428	18.79885169	7.641371871	10.07505926	10.13349654	2.462019605	11.45239846	-0.76055396	21.09783252	12.05700744
GSM1527109	81	1	9.360618746	7.943965898	-7.783725911	-3.380345416	13.15594011	-13.30466102	0.503524471	7.119476121	4.483235391	0.847153789	0.346881684	81.09556513	5.374561433	-6.543381188	0.426030984	27.47687164	14.46061041	29.68260682	5.288137772	12.9655085	0.48850668	1.094603467	-0.420398945	0.504285705	3.009463269	5.708798879	6.73331696	1.517842458	0.996403659	-0.97346351	38.32596155	0.154019872	2.966636249	1.241153637	-4.504764613	380.0480757	81.45002127	4.508677584	23.56626631	21.20614559	-16.55143018	1.254354513	4.525148434	8.240798457	12.20805667	41.77917873	1.033182388
DO49080	83	0	21.27184375	16.0944311	9.051279409	3.374869038	11.11046946	2.759622776	0.893589942	12.22797178	2.259386792	0.668902483	1.508048648	1.879769419	16.2776	9.852827581	0.832293175	4.426119119	25.18877629	27.7937183	25.29220536	4.560120305	1.068690103	0.767872212	10.09911914	6.526058277	2.504916254	5.088493771	6.262403265	4.4398027	2.628528825	4.06924728	13.9578637	3.515372473	11.19637129	2.380104438	15.66035156	800.2533978	-22.72494081	2.086636094	26.8179125	14.06129146	5.432104027	4.571138717	4.263599102	10.30364456	14.21447751	29.74299265	12.15348607
GSM1527131	84	1	21.16246682	0.966858525	1.408715636	-0.446909105	11.82643333	-16.09456359	0.707157391	7.518873254	2.583615403	0.784520151	-0.360666069	42.71770416	3.317548444	-12.19726606	0.503033512	-6.100357157	9.686501755	27.79648781	4.484292388	13.99146548	0.64743348	1.075742692	2.357583198	6.687483346	-10.31014766	5.547469326	6.367815777	1.182378326	1.065269502	2.81742593	24.33057526	3.261852556	16.84511665	1.75908667	4.123236395	393.0117533	53.42820031	3.658286696	29.0073757	11.63182832	20.23204965	8.974593021	3.356547276	14.014635	4.287793312	10.06757056	8.467100966
GSM1383802	88	1	6.889280118	3.712690032	8.375068302	6.395019082	9.032179094	3.791033429	0.378313904	5.375224019	2.006999231	0.782524766	-0.732334895	33.50945134	12.83879599	29.83513516	0.954216562	14.84878045	15.6462733	20.05214157	10.30476089	3.453942457	1.251178635	1.020957035	13.067323	9.510370111	3.600584785	3.618190159	9.197815992	2.947373588	2.040600719	3.594163515	32.85104132	3.726542344	10.98774739	2.161999783	10.31991472	373.9995268	68.77323709	1.862598068	24.7192765	13.80987151	5.69380914	6.913798806	5.012113476	10.65435217	16.24081769	32.44955175	12.52457011
DO35132	90	1	-0.715647321	0.114297142	0.147347557	1.14466935	7.354739484	-0.58733155	0.641418673	10.15717878	0.770152092	0.718673524	0.176636189	9.78536906	0.995307554	1.207707402	0.700777656	-1.047258668	0.545112721	13.00706998	6.102335324	0.427357426	1.358466095	0.706959307	11.56875962	8.524906888	4.666736494	14.38603804	7.042756335	5.06783777	1.72104965	1.218127036	-7.556051938	1.810833334	-0.084214662	1.550751695	0.414689191	-113.3520778	537.5059509	1.980544067	16.55699776	-1.964152381	11.49898101	4.69757584	0.342216523	2.583397558	0.850398264	-0.748338158	13.09803286
GSM1527234	96	1	1.015285165	1.678412474	11.77092204	-0.188868295	7.906003524	3.706148529	0.745347004	9.547613325	2.06488004	0.765310759	2.548363787	52.17852504	3.997473812	4.967354834	0.686316245	12.87854371	2.961224935	26.17704745	3.925900738	3.030703076	1.508952195	0.871515242	4.903846377	3.463435751	12.01976317	12.40044844	11.45140403	1.905787287	1.232204647	2.502951222	26.07028691	1.355922668	5.140532515	1.453641534	0.205888622	355.9515584	59.35219228	5.107695915	9.878732021	7.481107017	12.9993045	11.06374321	1.324481244	0.99811625	18.97252006	22.19155347	0.658833297
DO33368	98	1	7.463655201	10.66455843	3.193196938	3.075154417	0.270302966	1.594583112	0.528211918	1.851975528	1.544945614	0.668902483	0.463516273	-14.70975614	8.581312819	3.853375559	0.789759343	6.294111849	36.6687531	13.484398	15.09032365	2.2131416	1.295615801	0.71429815	15.65662845	16.78560307	2.282194666	6.541581496	7.215606698	3.763212062	2.292933173	5.898290227	-8.92056942	3.202491236	4.001533099	2.792686036	6.791177741	558.1247534	2.921417189	1.577443597	48.38086132	12.71494617	7.381242335	5.657014349	7.755345611	11.07708384	10.34811568	15.9649178	14.35211079
DO34680	99	1	7.389345562	3.648259243	16.3508254	2.076105983	4.838034952	6.651915307	0.669648582	2.41575863	1.91356641	0.668902483	1.10630581	85.60224666	6.223886736	28.8635905	0.704691588	31.00905259	19.85919393	35.13930966	2.995690558	1.427938799	1.26575714	0.727691667	8.802129405	10.60356837	9.358656514	3.480821469	4.355991065	4.275226309	1.536319129	4.87541299	51.63491455	3.313927621	6.699597532	2.310371673	6.221455717	815.2161763	133.5932655	6.853728818	35.64940187	12.21007335	0.685999842	11.79552428	6.183232587	11.24351271	48.0080247	26.26503114	12.2540768
DO35184	102	1	10.51433275	4.509509552	6.787516474	2.679729323	3.129462621	5.97144134	0.611924118	3.052835767	0.708883545	0.844606934	1.05804677	82.80152453	8.294611921	16.36088948	0.720494213	26.70023732	21.09380672	31.43126528	6.368269141	5.536947015	1.692358303	0.769513325	9.541424777	5.751977266	3.174094504	6.048357714	9.25673266	4.041765009	1.951866762	7.057569681	48.98521559	1.962334579	10.49788534	1.558967555	4.268265969	742.5863437	6.894459737	4.632901818	28.81222497	21.92051743	1.530357809	44.17959005	7.73332327	9.550342401	18.43579169	49.0614863	6.299852934
DO51483	107	1	7.732552299	5.233922992	10.13036599	1.68407094	4.317070419	0.272548093	0.611924118	7.196139598	1.025878269	0.657286154	1.090551079	93.06002842	6.528954986	1.369601394	1.010143709	43.38949767	17.45009452	31.39136058	7.608372209	5.876348256	1.502688909	0.70045978	5.444835827	6.148780788	4.276858142	4.31514126	11.68208709	4.700316846	2.244255453	4.864714166	30.68745594	3.324203399	17.17193323	2.296165567	1.410202889	525.8048249	68.06594422	2.709841355	32.79580272	14.71275459	2.610705812	6.74730247	6.398300393	8.960408556	21.7501081	57.96527034	16.83936284
DO227570	113	1	5.663078153	0.853826091	17.38703941	4.203083373	23.19338032	1.951070666	0.759672336	2.880657203	5.133511484	0.657286154	0.678762585	43.71325138	4.112676192	2.080153764	0.699344191	15.58930351	7.961086904	24.6077048	3.441161723	2.538815718	1.302244536	1.242615901	6.133234112	4.960540374	3.088911881	3.401413058	5.517819481	3.061273769	1.673702041	7.47981833	30.04051846	2.723074935	14.78267924	1.925558027	6.333470816	338.082205	7.952105391	2.507191438	15.58339366	19.49063371	17.91915655	9.23916044	5.490048145	11.51084931	14.92687043	21.47338435	5.443275481
GSM1383840	113	1	9.516641934	-1.256213963	12.01583379	4.558509889	3.944545256	4.802028989	0.828240956	5.084934086	2.921522501	0.746246945	2.295113563	27.05791763	1.52479534	30.34835719	0.61721008	15.02855614	22.23577074	29.01252023	14.46230895	7.092349943	1.489476261	1.694504003	6.400617434	9.363560203	-2.613921042	4.481697156	4.633460214	0.959980767	2.068287551	7.032902027	40.06088555	3.002739659	5.755876708	1.978838672	5.379764045	373.5916496	84.2727317	-0.263804028	34.44393114	12.15581167	4.969337102	13.34726716	7.769387263	13.73934182	12.39396884	26.18990297	15.97678067
GSM1527183	126	1	16.38283416	13.44897547	1.699401904	0.034574832	17.76154175	-8.112589305	0.716978376	4.641603469	3.181157424	0.625857858	-0.208226168	25.83726642	12.32377699	4.68065284	0.515054608	13.50783625	11.26548402	33.71054073	12.0795832	11.97923659	1.306370736	0.582746052	8.82594933	6.560632065	-8.599016807	4.454633743	6.730866238	1.90162751	1.58340224	4.06769551	33.54110809	2.922746932	15.25216243	2.335659289	9.39328655	389.83836	47.18777652	2.993219337	25.05957983	11.01627682	12.70960847	13.7790487	4.587848739	12.0631709	8.804510472	13.2687147	17.94209956
DO51518	129	1	9.005508415	3.149693167	7.008706806	2.828481504	1.251275069	2.448239444	0.611924118	3.649361649	3.196897736	0.768706288	0.466983591	62.45538298	10.08719922	3.373919419	0.709323271	22.47928832	32.92393899	37.58563355	17.94883865	3.340249889	1.203468117	0.720042214	7.139725857	6.769691391	7.721797219	4.196217662	6.61017439	4.125742334	2.64669155	6.63729639	45.41415341	5.158696485	14.69481954	2.076152552	3.931356499	501.2459014	3.558426678	3.795261413	43.24051392	26.81967836	12.77255755	7.882281588	10.15797723	14.13624527	18.11419027	64.34911835	8.180224154
DO227544	132	1	53.11224865	0.023432127	8.643105371	9.195823283	5.248046743	55.85124798	0.611924118	3.071569172	1.999837258	0.657286154	21.70913462	31.81632439	3.582321546	1.534718497	0.890777982	6.376530023	9.516247054	10.94722895	6.599992968	6.537730382	1.500895278	5.120057198	6.187934528	4.83788545	2.85612922	3.622557206	3.91270687	1.093614543	2.241537877	3.432486003	6.041840977	1.973161136	2.070849312	1.570031107	12.82198959	299.4523949	28.56646196	4.151760554	14.947899	13.24658487	5.462539469	8.978117091	5.480705226	17.26818824	16.7124115	18.71715628	7.255723517
GSM1383815	135	1	9.178946361	6.363208796	7.940158805	4.84655351	5.13706991	18.71616274	0.711202901	4.026534709	1.40633129	0.664204289	1.480886061	29.04483227	7.974102209	2.268857522	1.231927723	22.26085831	14.89339301	21.32536756	8.284380895	-2.435500245	2.305291332	0.930948895	11.89897213	10.31765171	2.790374358	3.117504408	5.945638778	6.463726246	2.37562914	5.548108221	31.37489235	3.765837177	22.57025581	2.120099491	6.726309265	364.6794964	74.80415644	1.825899336	29.55901413	9.91320774	25.19203943	9.860687911	6.701488316	17.04102996	21.35233298	24.93312312	7.100065225
GSM1527191	135	1	9.522984841	1.155004508	0.289479534	5.354571891	15.38600074	12.56633373	1.008986186	8.325941627	2.524017767	0.637928672	2.740840175	30.05227168	10.88965254	34.09667163	0.98204485	2.576756544	9.870123189	29.91722931	16.2046432	10.25087148	2.030750306	0.796837494	9.783036945	8.329342427	8.304893526	3.248348737	12.00854254	0.310804671	1.381671769	4.037829332	16.15429414	2.587060838	8.393694178	1.610923785	8.268073993	378.5906989	66.60792004	3.951123365	19.75219062	12.88049684	-2.261682805	6.987968513	3.028784391	9.00959514	6.737255954	17.75337744	6.823801464
GSM1527179	138	1	6.164029813	0.454801512	10.81781813	1.78661351	6.415813544	11.20384343	0.692998689	3.788149653	1.461334526	0.638531036	-0.534338913	62.70692252	6.092764977	14.46125607	0.66423515	22.20052488	22.74013814	30.57256651	11.22037817	5.226919634	1.036922195	0.91461831	11.07514988	9.354850591	12.47385003	2.613438882	7.206787349	4.587438701	2.394153664	6.939428602	34.49182859	3.762664843	11.30597	1.684264055	6.991993288	374.4893423	67.0541507	3.192476894	31.2750566	17.13962678	20.87294159	7.27795545	6.661215946	12.7874248	21.88695088	31.41699022	13.6750763
DO51520	139	1	13.80577755	3.683366256	5.972331805	2.290007774	15.12645377	0.747036924	0.637191025	3.48681164	7.376620359	1.137036353	1.007648117	41.16380834	9.433466936	5.732265973	0.777636534	21.45582573	13.13604563	28.15180317	5.613136628	6.831330379	1.138829962	1.01138764	6.244182047	7.584161588	6.205531222	3.005778195	6.147012936	2.963716483	1.75546221	3.792574066	45.00286577	2.011962551	13.12404849	1.928730068	6.815230434	138.1687084	0.281952659	3.657173392	21.57351092	26.84985662	2.673036879	3.867625426	5.891017615	8.41829902	5.57965697	14.42119586	12.60920172
DO51540	141	1	26.50097438	1.202614796	7.802551693	4.350037698	4.003894021	17.49882613	0.758969876	5.416300763	6.627261619	0.657286154	0.653144841	20.37552934	8.795759844	139.6917989	0.927951735	23.58198873	23.11184603	20.04006124	11.64529959	6.697586087	1.345937967	0.727952622	6.42554757	5.511144634	1.897302844	3.956775593	6.541131142	3.386859122	2.568604536	5.442866584	20.74684651	4.251743807	12.41397889	1.91060968	5.075590438	488.5558567	7.199034319	2.649977853	27.09329618	20.41867764	2.884990061	9.801852696	8.940871992	16.57599945	9.455602857	35.70490392	8.814940296
DO33091	142	1	-6.307379864	0.197350354	-0.577657799	0.00474534	0.925958479	-1.900538545	0.48695957	10.29672126	1.795759966	0.668902483	0.142121647	-17.80905432	3.481264648	-0.008770177	2.482607086	-0.250385319	25.95336338	45.20301399	27.17306603	-3.792364303	0.793990583	0.700904635	-3.515679894	7.716428836	3.841243115	14.9200232	12.45824247	2.36431542	1.450894947	0.679884145	-17.65931404	2.808174327	-2.96511257	1.915223961	-2.031802371	234.8644271	723.8858879	1.832039845	20.16267491	15.62401208	17.48528753	2.33291307	-1.263623122	2.530142629	-1.027934277	4.92908702	12.14390515
DO227596	142	1	5.290885349	3.535118266	7.953050882	2.421041949	2.818093656	-0.31784322	0.611924118	2.847308915	0.548980452	0.876101342	1.484033791	33.77923338	11.41501763	6.429594436	0.728720494	22.65502087	15.38051341	63.28329676	3.730676072	5.901858507	1.240501031	0.777025809	5.441836706	6.980796231	6.081153354	4.01567834	5.380675288	3.319208268	1.268599082	5.145151072	61.19372699	1.918511943	7.783119301	1.654926573	3.129226863	193.5182475	33.63154819	2.847533383	23.66605729	39.97631886	2.823055367	13.11311199	10.32927891	15.43101003	20.97841575	4.651000264	10.27145819
DO51464	144	1	1.259684567	1.311140981	5.477983898	4.297679733	6.796217848	1.240375794	0.675717754	4.07092683	2.47006404	0.783248481	0.639114419	81.70947348	6.929129595	2.066092755	0.775418593	26.75398077	18.0638863	14.80205259	9.310800343	3.072422485	1.115198133	0.888127728	6.929015155	6.430901427	20.76989208	5.658003817	7.681787966	6.768125857	2.561656625	5.302054098	51.85218937	3.855305178	21.54572475	2.243375865	2.386199249	168.9203182	-2.455185605	4.496189067	25.038826	10.25642153	1.11175663	9.090291168	7.374257211	13.32134097	42.92221674	52.10549787	6.561211083
DO35350	146	1	15.42369285	8.784765701	9.262125389	1.513204136	3.254934362	2.244908182	0.611924118	5.132183236	1.695809761	0.657286154	0.540570127	20.40536651	3.598104879	3.459499359	0.755254804	17.83015119	34.71445678	35.99762932	27.43882475	7.721642245	1.073959257	0.70045978	6.44999996	6.347400809	-0.058944972	2.8788313	6.25304513	1.926953931	1.884002415	5.997002088	8.72852721	1.970235406	17.37160225	1.454271353	3.188953653	1670.027161	2.369213937	2.061707313	17.11730862	30.10900288	3.917376869	3.615684334	6.034116998	13.00364381	10.52788013	20.82171306	24.22197421
DO49168	149	0	36.92524475	0.360900565	10.74643747	1.929579334	28.13565176	2.918491659	2.850130443	5.090726831	2.065575702	0.701655971	0.945608212	52.27100109	9.320893985	0.02872641	1.419260529	4.987826135	11.81984572	34.6226545	13.34041359	8.926190147	1.367276534	0.848233324	9.860015868	9.557885867	3.47679082	4.284658065	7.798125043	2.144880233	2.48818872	6.184348625	26.02359553	4.205425935	20.6463163	2.298750932	11.76468924	229.4217367	44.12963758	2.569490648	17.56048522	21.32192848	5.091223695	10.99773926	3.138296192	16.9610484	41.22329212	21.80611069	10.06023365
GSM1383782	151	1	23.83772427	7.194754245	5.161789187	5.447337823	13.64490325	3.806234669	0.672090097	8.87855098	0.939365266	0.763335424	3.091344082	46.67216893	9.015982654	31.29336507	0.40711765	14.0111668	3.081915916	21.09116138	10.82707781	8.664879004	2.080119905	0.496189072	17.97514144	3.672790614	-2.848710814	7.902263701	4.979160935	3.203199881	1.789807677	5.750144843	33.96468303	3.50293167	1.764692567	1.796139045	7.021994432	368.1603252	55.89483073	4.070026099	17.51015937	12.56173028	14.00752845	8.973284057	3.188142642	14.34107521	5.211509204	26.95019939	14.40122883
DO49090	152	1	-0.152521057	2.307148117	9.650932453	1.103698798	13.20856668	2.600753003	0.598930246	5.282653315	2.069375623	0.930930486	0.918825338	73.1496979	7.849428583	4.303334949	0.67917128	42.06023592	7.164891352	4.611264557	3.436145194	1.695424715	1.050774851	0.767872212	22.17057751	3.954593611	4.600520286	7.469084508	7.506866315	4.522090895	2.195306361	4.0345734	42.85297086	2.855321533	7.384180435	1.973334136	0.570437543	188.0612519	109.397361	4.632596797	11.13152769	-0.700402238	-0.33664142	6.432638277	7.093401833	8.570758996	36.39032206	40.93489008	9.978813635
DO49204	156	1	9.643239238	7.884208236	2.512828603	1.456695917	5.144007388	-0.841410285	0.557677898	4.634902877	2.217584103	0.668902483	0.329601762	-18.63921713	7.163778397	-0.158756504	0.789759343	14.70659757	45.6076124	57.4681406	30.79192651	-0.401324711	1.277700549	0.71429815	13.88865762	8.499048207	2.039226469	18.47544711	14.47056596	4.604378198	1.694964189	5.248156533	5.305540312	2.816747122	8.619119946	2.589300884	7.468681213	1146.79283	583.9146798	1.647676921	33.66614348	21.46618166	25.10702582	6.21103271	3.767141936	11.02812737	11.87235004	40.53358546	13.93537649
DO227736	158	1	10.43833113	3.047169244	5.116771257	1.399410335	6.664105524	0.040680456	0.69722724	5.287500047	1.040803829	0.76886175	1.303431348	8.736616556	2.490084716	5.946916963	0.745161904	22.47018002	42.35256094	20.38466684	14.99287286	5.418070808	1.258820567	0.72287671	6.361647183	7.382417473	0.222525209	4.809162925	4.825385942	3.483849796	1.709767955	6.517691854	27.76224722	1.927280992	11.77666492	1.725569715	5.643332249	1615.554053	43.61737226	1.926566937	34.75651751	39.7800446	1.500563141	9.003543334	8.452137997	17.86515674	16.55393904	94.59419736	12.54512157
GSM1527204	159	1	13.07202149	0.324839479	-4.25929329	3.040651944	4.984867549	-0.358837208	0.87758337	8.455391019	4.198344762	0.568840762	-1.561712128	49.40329129	9.848445187	-7.331232683	0.935260363	13.08124197	22.92732504	23.28943634	11.57423804	4.553377593	1.583595544	0.6875279	11.05555352	12.23597073	-4.166443618	4.752978656	-0.808975624	3.781509248	1.550015211	3.815008116	31.63526327	3.968594215	18.14086001	3.138199187	7.22308834	395.7194268	83.32500842	2.077836786	36.55685016	16.84460499	8.862459127	4.026445488	3.085758868	22.98215259	11.76143971	27.64410317	14.57434176
DO35406	160	1	7.279686453	6.965365794	7.402573085	4.283537674	16.49978285	2.76800142	0.611924118	6.648159278	2.179412014	0.657286154	5.06467669	4.867505196	4.409281908	2.578211881	0.962511803	34.69485084	13.74267488	50.82385358	7.60731184	5.592982239	1.39528093	0.888202962	9.132576578	8.861828086	6.420580542	5.866509936	7.333963504	1.746107285	2.108950178	8.348596163	92.7344636	2.124899333	5.528094271	1.755376102	15.4534749	382.1459092	3.480805873	5.743658244	25.83893242	35.97308636	0.948410305	10.57349161	7.280036834	10.2328803	33.94495156	20.32784821	16.06754805
DO227604	164	1	18.95743952	1.016517406	25.20709304	8.67099655	3.422822127	15.51409632	0.88219978	3.563290594	1.763900877	0.657286154	0.685955926	16.32915428	7.241496414	85.96023483	1.420315269	19.86421811	31.57524997	30.67230306	12.82440615	6.766275058	1.870690896	0.806556573	7.544986662	7.632845537	3.733418855	3.120848474	4.529090338	2.131972176	2.074692742	5.007461043	46.02564701	4.81011592	11.0771744	2.197441956	5.730701925	463.5029186	45.55612422	2.159127645	44.15178325	11.67164543	11.40962811	7.260234476	4.47921958	11.63148537	22.24496018	26.28801792	12.52931928
DO33656	164	1	-6.740820306	0.638935871	-0.531531244	-0.001915085	3.920117642	-2.006450837	0.48695957	2.367776787	1.066117145	0.668902483	0.356384636	-10.35137385	1.139248611	-0.233749676	0.636637421	-9.289888876	-2.695965489	9.036601809	3.698036635	-3.76647877	0.799962242	0.700904635	-5.682166847	1.25159649	0.794012905	4.408324481	4.038255402	-0.150042233	1.09089288	-0.186961042	-22.13130301	0.600860992	-7.475311093	0.927352645	-2.755502215	-165.3681734	-28.40706623	2.288556457	-0.774676487	-2.046745394	-3.649300168	1.224879014	-3.547325196	-0.769190123	-7.608194647	-14.06592298	3.833187415
DO224750	165	1	18.09136062	2.499251257	7.532783826	1.383962516	2.856504714	47.12906545	0.611924118	4.647866617	3.173500243	0.657286154	31.19808395	32.25285515	14.28729957	4.727873799	0.896452227	33.87945751	21.68357824	31.39047204	7.469135083	5.551912922	1.447751826	0.727922578	6.82542151	5.354293592	13.12126305	7.719432748	13.4617151	4.91369508	1.407337607	4.369418187	19.21651315	2.112094857	20.33113974	1.839739243	3.478821267	293.0279837	106.5504652	2.577266009	20.88590919	26.97961607	2.493312597	7.267674829	4.345811985	25.64963456	12.91175625	102.7075453	12.34799289
DO49074	168	1	-0.709802273	2.634248719	7.079367707	1.523298997	7.395090379	0.773759066	1.064492557	5.894417371	4.022690662	0.668902483	2.177620933	151.3377597	10.65368303	1.378602466	0.636637421	1.225718942	20.29770803	36.91394452	4.007545105	0.081876944	0.883566494	1.263432322	-4.428647931	3.369273143	2.170834761	4.315575336	9.25441335	7.3290285	1.713269336	3.427781834	-0.603104968	1.115186529	-3.797350975	1.153981959	-0.907757707	26.94075016	211.0954528	2.481698992	7.73736221	7.906578646	-1.761346466	11.41879642	2.542547593	4.556735883	13.89847456	12.04107313	6.165933412
DO230464	170	1	7.772659428	0.353123548	7.649955171	2.22745387	7.303265858	1.325187236	0.619155836	3.062734623	1.383924343	0.657286154	1.056492256	88.16230775	1.666810985	11.61186218	0.757132397	32.3486756	14.90908365	35.97709498	3.914936635	12.69265525	1.227433247	0.705600093	7.585149116	6.643727452	3.084275626	3.73204142	5.208214292	3.584297252	1.942148347	8.235143028	33.38863693	3.066390996	18.47335559	1.571233112	2.520747839	1106.022408	8.975996303	4.724086164	23.44557973	23.78293242	6.073119982	9.362941183	10.31023352	15.98698449	14.64308095	49.72734772	8.588061002
DO227581	177	1	20.85804922	0.814036593	8.569515498	5.062707636	5.598091573	9.74526828	0.681077213	3.683428366	0.838070501	0.657286154	0.779400633	20.68240436	9.482951017	33.39147882	0.832588865	20.77289827	9.22577345	32.16858247	6.084791693	7.518461977	1.650996328	0.70045978	7.063571282	6.194546011	9.218552718	4.595388292	7.77721303	1.997726954	1.603809617	4.809938466	26.14529892	2.700003726	6.247047625	1.477324548	4.894220708	79.69195014	13.67217936	3.866358072	18.43542001	16.41484976	15.60167794	18.50447076	4.100060637	15.46027371	21.33814903	10.17265734	9.799833589
GSM1527200	177	1	15.67009491	-0.026998797	2.472445617	9.682346402	5.317797153	4.861929113	0.641679505	1.814906632	-1.347463895	0.263842406	3.520920052	17.37597323	9.216943078	-23.99846545	1.580888325	18.46281865	20.17530487	30.63318971	16.14395552	13.11435767	2.768180251	0.643375833	15.75451822	10.18091297	2.461105507	-1.209741121	7.794101804	3.525523314	1.900245647	6.661876831	10.19838768	3.65176131	16.39581329	2.290253581	13.74397554	384.0244631	72.6698731	0.775439763	20.59754903	16.49751278	-8.959297834	9.686581031	6.181778914	15.46992209	15.45947066	28.81081259	16.20186346
DO34376	179	1	-6.220691064	1.620236406	1.451915343	0.137951768	2.084283021	-1.794625363	0.522318724	4.562930112	1.495542193	0.668902483	0.302818889	-2.312580309	8.935695313	0.516182049	0.670664506	54.391585	58.69545352	23.0538919	6.876450475	-0.125209454	1.259785389	0.700904635	7.352976259	11.56376058	1.431805088	12.26118058	9.519190699	5.107249907	1.90242304	7.163881063	8.675739017	4.042556398	0.08195614	4.344225034	-2.093393677	1940.205173	-56.23754536	1.551105654	73.73727354	14.63829531	-3.308418947	19.55176356	10.73408238	15.93306928	12.87612149	39.59721395	24.30581167
DO49185	179	0	13.95288178	0.75342084	10.44661139	3.881053231	7.766630686	3.712836965	0.793405674	4.215064415	1.921167142	0.668902483	0.677779298	54.31874786	8.488862505	3.103444722	0.789759343	10.31746925	24.62658852	47.8986467	7.12643877	2.96382917	1.086605263	0.71429815	17.75790607	9.360586963	3.314811726	12.41576694	6.209447618	2.949474432	1.66445545	5.750926459	24.79218497	4.021125768	11.73329958	2.844984916	5.251389761	450.6771976	48.71969622	2.88554061	34.54463264	16.5376067	14.94179602	8.338460017	7.159597902	21.52333949	25.72063715	16.81211446	10.31411015
DO51512	184	1	5.365291013	0.001708076	3.766058736	1.734881633	3.718789703	0.863674593	0.611924118	5.873408643	3.804951837	0.657286154	0.505125473	12.64958624	5.202897201	15.8856695	0.730328833	13.21333299	13.52066301	23.9798123	5.463122498	4.15969046	1.41286572	0.70045978	7.708808881	5.523089805	-0.406935318	11.4365777	17.90804265	1.390943778	1.473897344	1.774363297	18.53129734	3.280074171	9.583052777	1.786797765	3.385292905	566.2890556	49.74313399	4.459046958	28.48103768	8.773634218	68.27940669	3.958801745	4.805521344	9.659985687	3.659499182	7.722214784	11.96238323
GSM1383780	186	1	-7.904374531	-0.090366823	3.9503175	-0.457193818	8.065485129	2.82388847	0.674825909	10.87251963	3.355204764	0.962356968	1.760713904	91.90413064	7.636719693	-9.667997655	0.743361127	20.55101433	19.29771435	34.83206994	4.790927622	9.622321939	3.877091827	1.270507922	17.19105111	4.789706478	12.51261461	11.45969427	11.08723128	3.877453231	1.991150615	8.850538603	17.78287999	2.813663028	5.490579615	1.334945278	4.24157267	360.9622021	69.66595684	8.849561631	27.71342744	12.29249653	-0.942219024	9.892661923	6.77202882	16.0435835	32.62833796	30.5106774	12.9361216
DO49133	188	0	5.308833931	0.491740698	15.88956341	6.964783158	8.553413144	14.48945696	0.616609827	6.542167809	1.651351405	0.668902483	2.204403896	68.65300194	4.636864222	14.464906	1.061976162	30.1077124	20.43263203	33.31976758	10.17391178	15.64787284	3.570844628	0.928594493	15.11319658	8.768691139	15.95929994	8.39658663	9.333841488	4.823813385	2.555308236	5.334840788	52.98515852	2.182411853	13.1024725	2.321994263	5.266787365	180.2946492	14.89995816	6.221628002	22.14594218	21.682557	2.032040476	11.39663177	7.275438352	34.01576032	31.18560422	57.85650296	10.25184308
DO34945	189	1	21.28422025	0.34454558	4.703844867	8.263546213	5.01287609	1.806407697	0.716794124	4.8148339	2.05797497	0.668902483	0.570647794	1.672229605	6.863319769	-0.158756504	1.164057474	4.752692325	26.99903992	17.21334992	10.23342751	3.809431844	1.397135195	0.71429815	9.070224181	11.12312461	2.565658748	5.026660118	3.455740613	3.132336791	2.024457998	5.196145268	0.757938321	3.596807241	12.53869646	2.199963542	12.47299148	234.3140806	96.61676148	1.805701902	35.29001954	9.397176231	33.25319471	12.5933093	5.918455432	11.12603142	8.117512546	9.833906622	10.61109189
GSM1527198	189	1	19.82602547	1.100823026	1.462925926	-0.096515128	20.79047322	4.59226545	0.647932291	4.777853772	1.624211696	0.454331479	-1.630804223	77.31014007	7.516939437	3.162996533	0.621400719	21.471608	24.33187504	29.6835584	9.15446292	17.74317537	0.996554375	0.649031802	8.532610511	5.079555012	5.004371015	2.622367538	3.145493858	4.239431381	2.7775433	5.142371727	45.06249594	3.315434339	5.308860871	2.403489716	6.908733751	402.0640326	35.98958365	3.296378581	28.08872229	23.36560163	9.122826007	8.885730564	8.701505317	24.16707977	22.45851611	40.74300333	7.828916593
DO51545	190	1	12.67660926	2.203408058	10.02235069	1.82492558	3.247006183	-0.323298007	0.611924118	4.780086097	0.530345398	0.657286154	0.305857403	93.40327137	8.249698337	3.674715526	0.743383725	58.83203085	17.004409	10.2525443	11.91075611	18.60911983	1.778750117	0.958130153	6.66250036	6.756224181	10.92542968	2.536916062	6.311366571	3.22838787	1.577875239	4.654677713	27.47203211	2.410009201	30.62159706	1.665047303	5.913347892	546.4853782	-2.309669698	2.992881261	21.74125051	8.557487264	1.909707701	8.383666472	7.368472397	9.049891625	9.596373462	62.92822064	7.823479897
DO227531	192	1	21.1575479	0.002686798	7.764636933	3.709946892	20.52732798	2.821462063	0.646778476	6.161266804	2.890247546	0.657286154	15.48368751	36.85123561	5.208350676	2.180411431	0.785281238	25.86298405	12.92849213	21.27070032	14.96609256	9.135364249	1.616085675	1.107725417	6.619406321	5.790051386	2.512104005	7.97089909	9.166356029	2.145010509	2.379036267	9.049792629	45.1157193	2.415092826	9.536122558	1.572074627	4.41352551	280.5642438	-0.196251382	2.297191585	17.89731507	19.00511551	1.838659971	6.961537892	5.384710247	23.56934471	8.848994499	27.32647493	6.992890013
GSM1527175	192	1	28.01077143	6.09707284	-0.30768324	2.069380054	7.765747481	-6.145250263	0.493932829	6.135442791	2.813281446	0.737285584	0.921725971	56.58735737	12.95301596	-13.14353868	0.751599878	14.57729724	11.03056851	36.6823265	14.035234	18.35147876	0.847950085	1.014771261	5.166906039	4.145692279	4.469457046	3.777182456	5.762063644	1.92480276	0.91620108	4.338112182	29.3789106	2.216769747	17.50488346	1.615230972	13.113796	384.0287813	43.19668261	2.853174155	17.27051065	10.71739918	22.62132425	1.448978296	2.843039081	7.046195671	7.22122842	28.87240647	10.17470193
DO221541	195	1	0.743771513	9.842440907	4.091375678	1.635844631	15.64865436	0.141907552	0.633894895	6.028737012	4.484199194	0.657286154	9.530907315	98.45266579	7.218094401	1.615931642	0.719526961	27.37065308	14.12619921	37.68336495	11.36889275	3.055144417	1.525090759	1.20746763	6.565317281	8.729872891	5.200434758	3.538369507	6.514920897	2.600474153	3.304693372	3.945369627	88.21188113	2.184758767	11.29586798	2.119366142	12.82420565	75.65124826	-2.797620765	3.848100511	35.39425143	26.99633141	27.48114319	19.52616846	7.535896477	17.64928264	29.68887349	21.45827012	8.936760133
DO51496	197	1	7.47298914	1.02436444	20.2537944	1.963646064	4.341848422	3.032113194	0.611924118	3.510573162	4.034101118	0.657286154	0.692998814	25.85925094	7.369828689	1.878195271	0.734393388	23.70171186	24.63884302	29.80725708	17.54791629	7.447484855	1.116607814	0.70045978	7.237136424	6.860912452	16.09629838	4.024051212	6.514523529	5.059809718	1.955995091	10.09410136	28.4428515	4.646232553	20.44148221	1.966292551	1.689342197	313.6207517	-2.685580608	3.365929132	33.44486619	18.32378513	0.714248387	7.482245298	6.728093515	26.03000025	18.70494516	40.74189707	11.84144861
DO49170	197	0	12.61541141	7.180943954	7.978837934	2.515686827	9.515041182	2.25653783	0.610716643	2.00791563	1.932567794	0.668902483	0.490299111	20.98747564	6.300924514	10.60276286	0.883333905	12.72104016	8.210566114	21.00969821	10.66197456	2.273541473	1.307559302	0.700904635	2.425852006	7.683545833	6.483526035	2.522402966	4.726682376	2.437460185	1.878015856	5.872284595	11.58144427	3.506800583	18.35094942	2.420781653	8.392557916	444.0723288	115.6596255	2.191986081	20.17599491	30.69825222	19.05857931	10.46588555	6.464559649	17.303717	10.49682191	12.01877942	9.035172495
DO224770	200	0	5.441460682	0.987722502	4.58139817	1.199830029	4.121150562	2.671357642	0.611924118	6.27699975	-0.101777964	0.657286154	0.281672442	97.89706181	5.548355666	1.157497257	0.699344191	24.95765397	20.55449285	28.18096532	19.21837428	2.308832166	1.027609212	0.943853749	7.965433241	5.9926312	-0.31578815	10.7192931	10.7557144	4.118938523	1.764606123	7.237508175	11.03770189	2.27278208	12.95750355	1.635378087	0.743953925	468.6298307	18.79840441	2.743185863	26.37876122	14.67537833	1.914337984	28.37355881	9.652891787	24.69570775	32.89283769	50.0641614	2.475410732
DO51522	201	1	7.195256008	0.480493971	9.546555016	2.539471363	0.338962311	1.235088314	1.214787022	4.585621992	1.607171984	0.657286154	0.427255805	36.32492678	16.23758592	5.206632353	0.699344191	29.31944848	11.02707059	17.05055903	4.907713439	10.80097842	1.211395525	0.71545719	8.091440763	6.316691514	0.525737985	4.496039051	4.540987357	2.532676068	1.438543928	3.000028362	37.0520007	1.790835271	9.780623755	1.588837722	4.141752149	1030.726052	31.69448441	5.685895998	26.08666311	6.179431785	1.45072406	16.88559852	5.905120101	7.675294688	22.68610243	18.10608283	9.80801914
DO35242	201	1	26.59724785	1.876497925	2.991140543	1.605628603	9.245241396	0.215647627	0.611924118	3.804748702	0.953207376	0.657286154	2.202862008	13.494019	5.571146798	1.028760337	0.799467162	14.08395377	28.92748536	18.88093251	21.33840002	3.208812423	1.091077115	0.72761179	6.137263154	8.471960871	0.47873596	3.892689724	4.996637946	2.767249178	4.654306815	15.93637363	19.48185801	2.531921235	8.433915824	1.624684731	11.26562211	653.3666831	229.667492	3.039912474	16.71117744	35.58211073	6.220578927	13.76703122	7.786304154	19.12247322	13.66613775	13.28967215	11.9042756
DO224776	201	1	-0.844922105	0.874841116	2.27238337	1.226778739	1.085944724	25.64172205	0.611924118	3.992743385	2.023963722	0.657286154	0.471641203	27.87977285	2.586736508	1.259400693	0.729074877	13.96814054	32.65239367	23.0623953	18.51849558	0.595083603	1.049147915	0.788581571	7.385329445	8.16311918	4.831885845	3.946281261	12.54180518	3.918960897	2.30630742	5.727272021	31.65878179	2.96895018	9.139344847	2.974811479	1.519029888	504.4475781	-4.741726037	2.468112178	42.87195243	7.527424615	0.196354674	10.26275111	4.112949202	44.83011811	18.0857891	51.36097313	17.11533411
DO34736	203	1	6.101409209	1.816497438	6.952519648	1.037095566	3.985682964	3.924663326	0.581250666	2.667661374	1.579146986	0.66890248	0.543864904	43.09762726	5.800167789	4.190845223	0.917361028	25.5095859	19.92666005	14.63003901	7.293094796	6.62235377	1.295615834	0.79465921	16.62756117	9.025177554	4.985220214	9.756923912	6.844916253	5.363257328	1.926829876	5.083455726	57.54356221	3.06105131	7.733184788	1.752515738	8.084600889	456.7920419	20.18962579	4.413117598	37.532832	17.90798846	-0.231755086	9.60161869	6.332168192	15.44355506	25.05146012	25.4178367	13.00610994
GSM1527155	204	1	12.41392171	0.202094641	4.310686775	2.07170472	19.07901514	2.698862796	0.607910266	8.172214799	3.253037388	0.668762554	0.003393881	62.64368945	10.03567073	5.817457865	0.707504129	18.35938252	3.701593686	26.20932167	8.687752554	11.57359893	1.042074633	1.016264476	10.78058102	4.799550717	4.949653571	2.704600295	5.806588917	2.006867135	1.531892738	4.758522635	30.77205358	1.87296742	12.67733559	1.836628468	8.373184033	388.1791065	44.9703418	2.772080626	19.63866618	16.95901162	6.130208908	4.819486295	2.962430056	13.34703431	13.63662689	18.61349979	9.824628507
GSM1527107	207	1	8.158653196	2.319857595	-4.994097166	1.4439474	5.680017874	-0.450451824	0.647515517	8.187037556	2.428480149	0.561692595	0.085740775	46.87382679	5.008450775	-16.42389896	0.465382592	25.48538539	20.29160385	38.98186481	18.67745181	7.31194933	2.074165153	1.020027577	16.06049442	6.176166458	-6.24525729	3.893843506	4.798322823	5.422673601	1.357801077	7.395954473	46.26756745	2.5011423	13.21391081	2.278256542	2.666470196	409.145132	64.17154802	1.417109929	42.66040446	13.08296181	-3.783985999	13.12189009	8.077695103	16.94408296	16.38926008	27.00284745	13.30388277
DO35160	209	1	-0.460111412	0.066725351	0.19146963	1.151372812	-0.122071337	-0.602572238	0.624267752	2.474508024	3.189580394	0.72151154	0.205707975	-8.723180506	-0.180652785	1.001718022	0.75690186	-2.062478197	0.129808869	-7.84767571	1.202205843	0.427357123	1.030327952	0.70045978	7.123559038	4.003380689	-0.308527055	1.994510887	0.396227688	1.769134952	1.303673715	1.337788037	-7.102234302	2.22390295	-0.739221792	1.727100322	0.17677009	-138.0276634	-4.723363954	1.983436416	2.795770724	-2.991809477	0.250279493	-2.239642488	0.405756027	3.449115637	-4.881228725	-9.13470012	-1.684459522
DO227558	216	1	15.84983721	1.310255794	2.204561606	2.813382565	3.27420476	-0.508709192	0.611924118	2.709796352	2.649180738	0.657286154	1.981529989	34.69866779	7.202188358	1.001718022	0.699344191	-0.029399152	20.88280524	22.64848296	6.268003443	3.407458188	1.064861771	0.808892592	6.928805438	7.127386838	1.857673757	3.80084698	4.754759448	5.490064014	2.739096843	11.63101644	21.48764941	3.321657516	23.09011923	2.096509184	4.743664875	819.9866159	11.50226205	2.129322986	29.43012551	24.25222404	9.216500578	27.74523467	4.142681365	16.59829602	23.36094112	14.66654222	7.652635631
DO227564	217	1	31.39364578	3.331018293	18.82068819	4.070421154	5.622531015	1.489367514	0.611924118	3.56746691	2.287117122	0.657286154	1.013721501	24.62174591	8.115394183	1.001718022	0.699344191	18.05763669	7.991417478	17.13787665	3.780940911	13.60973839	1.486199825	0.91928098	6.228535076	5.652925522	0.373501488	3.206831186	5.435352861	4.108437899	2.115874993	6.961004176	21.04183308	1.971914874	18.18990738	1.619241784	6.83428498	237.385501	4.491911032	2.250780225	22.81040496	11.79585975	76.38606265	26.44022234	10.43281818	13.05678588	11.19101533	4.952801524	6.275634013
DO34288	220	1	-0.400201032	1.505751628	5.718631023	0.950511347	18.03855982	4.215922917	0.5517847	9.62498166	1.598148128	0.66890248	1.106305833	68.26555439	5.037471745	26.95126393	0.730211922	33.1121727	5.860601547	13.73149152	14.11418698	2.998343708	1.22395507	0.741085182	9.954211529	5.585599201	6.179815851	6.201497587	14.33817841	5.418115958	2.305137462	4.043241841	32.80719246	1.989539759	9.169470225	2.333616312	3.757796269	328.5116451	-14.1932138	4.966205893	22.82477199	19.7351658	-0.039463585	9.29136775	8.979942779	11.4099503	12.80176613	52.81791439	9.509382073
DO49166	222	0	18.15106475	2.12724301	10.06606736	9.329195301	2.543241232	6.996134037	0.775726064	2.175850303	1.552545455	0.668902483	0.650996424	69.41395638	9.436454654	1.041133812	0.823786486	18.15519776	18.94844139	35.54366123	4.674179076	4.154576138	1.582258822	0.71429815	12.16416737	8.262289167	3.112337636	10.49892815	7.665736814	4.522090895	2.085474514	5.776932092	19.51004251	3.579663461	4.981427894	2.496324789	5.75951959	978.6803687	-9.944416824	3.052345203	22.09269772	15.62401208	2.60891591	15.29690717	5.322706833	12.49667913	25.01428703	40.9571838	9.997966579
DO35085	224	1	7.443763011	11.73038623	14.56014086	3.886213195	13.48295169	3.994256307	1.182477144	4.406250241	4.403888447	0.657286154	0.582944286	28.30977284	5.225839498	2.371034385	0.882305748	15.03651375	9.924653635	79.76715187	9.311866933	4.710946131	1.108803964	0.746964303	6.421487426	4.68763199	2.000819789	3.777134666	6.1005494	2.115521675	1.281945519	5.053373453	16.28796352	2.567273274	10.60668984	1.65404337	4.867286248	57.44174532	16.83249938	2.581245553	17.42187368	19.94546712	16.24915318	13.24471346	3.941943878	4.993979587	11.43094119	12.78817466	1.400300403
GSM1383839	224	1	8.838033074	2.315768852	11.53366514	3.041818577	3.105220635	13.43874239	0.990572422	7.77702535	1.140849439	0.503220585	1.609158304	44.66815608	13.87996433	-17.64122035	1.112997907	19.86716642	24.51009966	27.64185702	14.03774208	7.560785953	1.2974342	0.645016885	8.715161649	6.898480716	0.148827816	1.526261479	5.842067131	1.890448109	2.262834701	5.697957372	40.10064116	4.175601632	19.34967742	1.85341127	4.68854306	384.1920963	60.71937669	2.10815271	29.49230705	12.11219445	28.50387018	7.368788706	4.968974644	14.99699516	15.52018966	23.32988507	14.9133984
DO34312	226	1	9.940452898	0.279125459	12.19942298	2.715496873	6.542741828	1.51514787	0.746260142	4.886805775	1.856563148	0.668902483	4.105988903	39.9014775	7.548977069	1.978548024	0.747225466	12.91697982	9.413661094	7.57645965	8.650170386	3.740403164	1.241870229	0.982168456	5.483567589	6.960116222	2.099968963	1.965900981	4.620770192	5.436401795	2.238018693	4.702043589	19.17518713	2.945328192	18.24355843	1.891979983	5.066614955	471.8156918	38.12330136	2.332452731	22.93125353	13.31598778	6.716964765	5.789981777	4.362889645	18.53728839	13.22929655	31.88327802	13.02047899
DO224779	228	1	5.486695342	1.011101036	7.07932946	1.706642798	17.70505799	2.186389238	0.753531599	6.370247097	2.097873243	0.657286154	2.76050872	64.58321385	6.87160713	19.70119439	0.699344191	7.142311081	8.739032215	39.67402362	6.293968692	14.54283768	1.127652439	0.885786186	6.560468035	5.075977165	6.929111454	5.124399363	6.230805892	3.474672458	1.198525068	6.026293158	38.28383776	2.697203707	15.86247433	1.787822206	3.464610901	207.4113422	0.189220854	4.172217477	21.94463156	17.69196098	5.821070865	10.76413066	3.04053284	10.85702413	25.09718893	24.54642484	6.140226694
DO51480	228	1	9.761002638	0.009081622	15.59274368	6.361449127	5.513283517	7.885879436	0.668373146	3.901453936	0.336863049	0.657286154	1.868402205	79.20206726	19.1399051	16.87737806	0.748158381	19.02889314	9.857107214	20.3095401	7.181597481	12.40425762	2.906388455	1.240366922	6.891887367	5.75202883	5.493847895	2.850324576	4.844385792	6.253838914	1.803442252	5.632205402	51.38778477	3.291677605	17.87713112	1.747045255	4.664511526	363.035807	18.62852893	2.645507779	29.66525596	18.27133751	3.596569389	13.26059486	4.094223315	8.040078559	21.6378453	37.38434295	8.129501291
DO51549	229	0	10.28359829	0.336293196	3.34406525	4.715378122	4.898846093	5.356875526	1.147594448	5.126913271	2.761850517	0.657286154	0.468402465	37.40390742	7.856957455	1.285816514	0.77026064	24.01421118	14.44923301	25.27461344	11.17860417	3.612128022	1.724604199	0.718930059	7.51051854	6.527219366	0.786614189	4.799608796	7.087009904	3.337016854	1.700803225	3.211765867	17.21527107	1.954975488	15.15596962	1.542587043	4.574034027	313.250063	9.505578812	2.446829379	23.39201538	18.69294461	3.033581248	4.165540825	3.255607766	11.74937545	20.42355332	39.39898738	13.45743276
DO49138	230	1	23.73625962	4.858531023	9.201197784	3.328246065	15.43779608	4.136488802	0.728580531	9.888879148	3.129638075	0.668902483	12.83720714	127.8024708	7.387191243	2.540996373	0.798266121	10.65710688	7.299818017	16.31480568	4.947974552	10.41031212	1.421022106	0.848233324	9.86725819	6.184073095	4.701757776	2.244151973	2.899704536	5.271826297	2.170899177	5.352178174	35.37804365	4.076844864	21.65305351	1.921035071	9.562793612	522.2676447	-8.476961577	3.069903534	26.30546123	13.86896277	0.965696457	8.914635913	4.081564363	15.96243961	17.82060789	28.51678508	11.17631261
GSM1527163	231	1	13.24121366	5.18787502	1.18862203	3.856108141	13.97433255	0.295460804	0.977463806	6.060915298	1.530218142	0.457249151	0.092873489	51.68571178	8.61329117	5.158100767	0.861230023	8.79558467	20.84726532	28.0618184	11.84277129	9.992960275	1.877256313	0.785924502	8.169833512	5.60529787	-0.033775494	5.26725917	11.98147007	4.461669299	2.154852595	3.451389201	35.35970471	3.613704739	13.35723261	2.646962323	6.191986345	401.2885671	54.13747446	1.469751198	26.94228202	15.92417787	0.976368388	9.658180931	4.511617882	10.88487978	13.29917026	28.48957254	13.11382946
DO49137	232	0	6.250016452	1.522106673	13.73313534	3.421491112	4.619483084	10.17351704	0.746260142	3.351397461	1.769158741	0.668902483	0.945608212	60.71104592	5.938840643	48.09932245	0.874827067	33.0207353	16.7446472	22.80678668	10.90006415	6.234068927	2.382470838	0.821446276	14.27268731	10.41285104	11.07968406	2.862486721	2.740836705	4.311799138	2.128186846	6.401059263	44.47325119	3.781107408	14.28371118	2.990260816	4.065753791	152.9588483	4.474194012	2.762632292	26.96432588	11.84943595	0.817108113	10.75397261	9.17852371	12.28128491	21.12932582	24.54835299	11.89481911
DO51490	232	1	18.71975216	0.145531563	9.64567578	6.891650562	1.817964809	17.51373434	0.611924118	3.744444192	1.45148486	0.657286154	1.021322189	48.73088939	15.66197891	1.083498121	2.354367397	14.65016162	12.45877746	13.3697131	7.48685559	15.42371771	1.899897519	0.70045978	7.250217925	5.31587897	4.857383023	3.035371889	4.148803539	2.833849792	1.54840503	3.917433165	16.83160816	2.825320821	10.81557777	1.54603509	7.524944187	292.5241954	10.93050166	2.51854054	22.45994409	15.91106108	7.132792573	2.263249076	3.59773678	10.72984751	11.77847335	25.66121715	10.67899374
DO35100	233	1	0.15704429	0.035888679	0.139169561	1.222725161	-0.872805995	-0.50482968	0.624007842	1.372555433	0.020916422	0.657286154	0.172038358	-14.13621254	-0.406097102	1.039757303	0.739600588	-3.479496032	-1.135465964	-7.885293281	0.258799276	0.427357123	1.122155131	0.70045978	5.30224472	3.584189307	-0.26604936	1.983461507	0.229972903	1.120414867	1.187767739	0.924395819	-7.46184265	1.258276234	-0.449211352	1.440119875	1.078442062	-172.0205777	-2.058125337	2.079336102	-0.77596068	-2.461904514	0.609122666	-3.054525565	0.214288125	0.327929765	-4.508767354	-10.28875389	-2.718698978
DO224724	234	1	3.151822769	8.086340034	2.991604838	1.384668002	4.345002099	-0.501363543	0.611924118	4.974532419	2.522303142	0.725461851	0.391062081	36.52782487	7.377564745	1.742750869	0.699344191	25.16045374	47.95342203	13.67559577	10.74471529	15.59729876	1.027609212	0.743501872	8.827919182	7.511587298	-0.06038919	2.301784513	5.065549627	3.013798781	2.10458127	5.29521426	18.50649818	3.451326578	14.23842561	1.591638272	0.901138755	2920.648248	-4.742544361	2.470444429	32.99924596	17.99820464	3.136508607	8.879655944	7.503593187	19.36424297	15.61940209	73.47010838	9.551467447
GSM1383797	235	1	22.29038381	8.801739325	3.31497496	3.649158391	9.243573197	-1.571441475	0.345807796	9.209464754	0.832290358	0.587926369	0.810789915	39.30087226	12.67326532	-14.72748712	0.793154237	15.53435315	13.79931394	25.1362038	8.233634557	8.315062108	1.642636985	0.551612758	13.37062008	3.922527387	16.04137483	8.737950619	5.402987018	2.358172173	2.595346949	6.100114263	29.35810355	1.240329298	-0.387143032	2.447419296	8.838753152	389.872733	58.96701683	3.373541999	31.03285192	23.80147721	13.41882877	10.36983067	7.554679336	15.64191866	14.34050372	31.52110146	8.779833592
DO34240	236	1	18.62165601	1.162296637	3.343108198	1.2702069	3.854552437	0.032369551	0.628396225	2.883578045	1.970570563	0.701655971	2.472232632	0.842060577	4.606048044	-0.233749676	0.72170516	4.987826135	17.81281551	18.74087956	3.102828653	8.30493113	1.397135195	1.089316606	0.752079255	4.908206018	1.826629075	4.810242779	5.256241518	1.687724515	2.012253924	4.017236906	12.4888041	1.993825741	6.149248036	1.36317822	4.57388362	837.842934	-16.78686043	2.112973145	22.01949547	21.41809727	8.447583955	4.460339488	2.32741571	6.661650594	0.013010802	5.820872887	8.695073969
DO224712	239	1	40.22500278	2.50437334	8.754833257	7.832392203	6.310285879	1.314378296	0.666212591	4.817234592	1.85624322	0.932180921	0.767441134	-8.41494069	28.08627133	16.49641652	0.769173464	7.987047379	20.72019974	37.15580731	17.66965867	10.39924043	1.244594153	0.781015048	5.94709932	5.792260656	0.166215917	5.459537494	11.43417252	3.592171828	2.247524436	5.563660967	16.19480004	3.531610951	20.31800924	2.251700427	18.23453972	973.6504825	5.635645054	3.362595306	30.31170697	23.85698293	4.17515385	7.639004615	9.160103973	15.06915519	39.36573508	8.685829237	16.07854211
DO224764	244	0	5.085050574	0.818679196	6.027610487	2.781307763	17.21236814	5.130692121	0.611924118	10.6667658	4.11010309	0.92808756	1.349332829	144.3586343	15.29111061	12.76528612	0.78796058	29.62956631	8.116297046	46.90297528	5.732625837	17.04475608	1.114294402	0.773234069	6.861221686	5.323332699	5.604567704	3.334063611	4.834298706	3.985388404	1.875949766	5.522773343	38.91288003	2.567327538	12.56088586	1.443356804	4.095357311	177.692987	10.88389897	5.584040375	17.96931772	20.66583552	3.466979246	26.16545717	5.150167198	7.463396463	23.08549603	52.8777187	4.738052507
DO35138	247	1	-0.663658936	4.406319437	0.653433643	1.162832911	-0.631692229	-0.602572238	0.611924118	3.365380162	0.511367906	0.657286154	0.226725398	-14.28395895	21.30530716	1.001718022	0.699344191	0.858782167	5.030244048	-5.278343	4.455173448	0.427357123	2.443056629	0.70045978	13.64057031	6.737881463	-0.322881487	6.796507997	2.950160414	2.17913932	1.368638705	2.833159478	-1.759121082	3.4798694	-0.902591494	3.669389231	1.821151418	-81.9968017	54.77396791	2.40704197	19.47577517	-0.763694933	0.29230378	-1.446939164	1.968430638	2.57146903	-2.861742394	-4.36287065	4.34173409
DO49198	251	1	2.027066269	5.856187187	16.73136944	4.1674479	19.89625489	5.116181287	1.129317795	5.246666933	3.53626164	0.668902483	0.436733346	159.6255265	12.40249403	83.19609092	0.67917128	10.99674451	5.916821706	28.53501618	4.376574641	5.914810167	0.871622993	0.700904635	1.433181101	0.679429437	6.726492454	1.656733607	6.924355082	3.735782664	1.286148235	3.254413324	0.498689737	1.282342372	4.296844103	1.81062583	4.481496217	-66.15602774	-34.43045309	3.166474802	8.868753667	15.50379665	-2.399404728	6.964495548	3.237587626	5.937168672	16.77966432	14.80560026	5.916853589
DO34504	257	1	15.17890146	1.57117154	8.820651969	6.405316465	16.88024125	34.03035895	0.587143861	6.662121528	1.522143418	0.701655971	1.561614573	134.4022784	6.917245413	7.490543447	0.823786486	40.03549946	15.09180822	16.51698591	14.30465555	5.302179957	1.080633512	0.741085186	13.93938942	10.11690669	21.72980573	4.068240725	8.539506775	4.869528751	2.15259403	4.337969184	31.79181408	2.585300653	18.32410167	2.496324789	4.158141195	1089.838099	111.0353412	3.482524764	28.06243955	21.41809727	2.189369655	6.8758503	7.987027402	13.19178273	24.1778123	72.1696536	10.11771914
DO224752	257	0	3.700698906	4.82700446	19.851352	1.261991118	1.411223102	9.778489496	0.611924118	6.112879511	0.089178285	0.657286154	0.34694213	4.760738245	0.555999795	1.914683869	0.699344191	17.1956888	16.62650095	20.43621151	7.688259813	12.48281774	3.5323305	0.70045978	6.886149493	5.447893729	13.04752749	5.041035342	3.665819943	2.223621523	1.648575239	4.020908865	92.72291257	3.318984114	15.80427161	1.986491122	4.756684443	102.4631804	-1.453198403	3.363557638	25.65064856	18.22104928	0.196354674	61.72543926	5.67594714	0.793446206	8.231063887	11.77382402	0.391784437
DO49087	260	1	6.708225884	0.180995368	31.84938495	7.191234903	8.837535547	37.20773662	0.728580531	17.70985558	1.860363068	0.668902483	0.624213595	24.04526124	5.877206508	5.803197511	0.713198382	33.03379794	18.63361872	30.96108118	9.840584572	12.87809057	2.627311697	0.982168456	11.47581796	6.868043459	23.01551073	1.811317294	6.077058499	4.558662831	1.932931298	5.11812926	49.32330527	3.223921867	7.531838604	2.990260816	6.0366818	22.10962491	6.40236374	2.771411012	14.23287531	21.80276354	0.685999842	42.44375354	4.6276668	11.50785452	9.604575676	16.7229396	7.847238436
DO221545	260	0	16.03345742	3.023915096	2.815656588	2.318726756	1.405816799	0.928503523	0.611924118	7.014220446	1.720404978	0.657286154	4.462832754	44.34109366	27.97920254	1.001718022	0.829526819	7.930864681	29.15442925	65.87679976	15.04150937	3.696423191	1.032325384	0.936942144	11.10438013	7.223770566	20.92059036	8.525365897	12.13066774	1.761253238	1.457321187	3.291345775	31.34906322	1.160881723	9.569415544	1.440658485	1.770117096	615.2965489	71.01920436	2.245704568	23.91187751	17.25801065	2.612759666	5.257100702	4.179627636	2.705087565	62.1345828	33.89223573	19.80886914
DO32878	260	1	1.581242221	0.180995368	3.689057806	0.584193576	7.832196779	6.413612427	0.516425531	1.803993685	2.878822832	0.668902483	1.64196346	8.355077532	2.926576106	5.765701191	0.662157725	6.921126753	8.739023329	2.072877311	5.293196017	12.80906367	1.092576922	0.700904635	6.447254987	6.210378963	2.069597272	-0.260105446	3.138005839	1.998590703	1.749879728	3.410445339	34.87035824	2.469576514	10.14936246	2.025633016	0.200888642	474.4859474	163.1129834	2.560711037	37.03369562	2.905876206	12.79162969	4.814912484	2.641839027	9.608532078	5.366445623	19.57665047	8.335826942
DO35230	263	1	0.374098356	0.357520062	16.44683308	1.413441342	2.922904324	3.902739281	0.611924118	4.032455286	1.095145632	0.657286154	0.437399185	129.4267217	14.23251584	5.488525232	0.755939836	43.13136383	15.60176993	17.24941608	9.289308551	14.37203123	1.274039646	0.857106163	8.25735037	5.750070271	20.42548458	2.870342793	4.437887859	3.672811939	1.928907861	5.255884303	67.76844714	5.593530454	13.3091646	2.467395873	3.69715557	595.9533002	-0.568220832	5.392924178	32.43690023	8.2563844	0.520017367	5.436572115	4.802122544	17.72129991	29.01056019	49.98992306	11.64144032
GSM1383823	265	1	16.20158326	1.357161002	8.0665322	0.300879528	3.547513034	8.910899258	0.697786943	3.985557705	4.260253095	0.583726385	6.175475268	34.01254378	5.450942197	-22.11452701	1.025264535	23.98841597	15.96726236	26.038415	9.00362739	7.211609288	1.575558305	1.876106869	9.010724647	8.995757402	1.306999118	4.334281846	4.680241525	5.505280754	2.302980663	5.362360598	30.22977746	3.604627193	8.275791798	2.493959291	8.676143276	372.3927397	53.53267255	2.816349891	29.61011543	13.88805954	11.68030465	19.59855425	2.690343225	17.77187218	20.74507758	33.28708244	10.94666545
GSM1383805	266	1	8.060857281	3.478761373	1.782403633	0.925326134	12.77412812	2.296957394	0.672090097	6.29676767	0.793505194	0.799019599	0.77906197	36.16965149	3.747114642	5.517287201	0.811820023	24.72252449	26.42355493	28.56537952	15.60712294	4.255957609	0.546558895	0.339790494	9.522134062	8.113817355	2.846702428	4.148284988	12.52882859	3.628359208	2.965646458	5.898403059	39.39051478	2.616861556	9.545524328	2.686228891	4.189254464	404.532045	76.21940972	2.816349891	33.71193518	15.85666758	14.08148198	15.01735777	8.299271185	18.49203623	13.56046282	35.17822598	7.287004487
GSM1527171	267	1	10.16933431	2.632335148	1.996301287	1.325899649	16.39776332	5.677943887	0.532768559	9.489926664	1.317299257	0.748162131	0.72101878	55.66364866	3.208205918	2.687306104	1.212362298	9.502217156	10.00693979	32.2259067	5.244174939	10.055072	1.679044375	0.986605299	9.465131062	7.29839886	5.958628348	5.680802245	12.28010318	2.043598149	1.492858002	5.240575772	30.32738878	2.765096097	12.19967807	1.85931423	9.166779327	378.6260219	43.08381123	3.194581965	21.15645936	12.6079675	-1.569642457	-0.238761264	4.801655575	3.008334179	0.306069566	27.00586889	11.8912298
DO49135	270	0	14.79499283	0.491740701	5.718631023	4.280673249	0.641841055	9.06142968	0.528211922	7.45381668	2.111178329	0.734409457	1.159871502	122.4616787	12.67213666	8.877916241	0.704691596	38.9512774	12.75308328	12.29381937	10.53103177	6.924356422	3.015473967	0.968774966	27.31507329	9.058064343	7.981831234	1.316649232	7.268563883	5.984988911	1.810897023	3.86120425	48.56717682	3.24106563	15.62603254	2.083743206	0.601233262	246.8098515	4.33768251	3.324499725	38.77071112	8.868251253	0.126606394	7.429868478	5.9681011	15.43376162	13.47094737	42.22797731	14.45749671
DO224734	271	1	4.745673259	5.277690509	9.508406331	2.706579469	7.81678917	1.404935577	0.879011283	8.21977715	2.110820955	0.657286154	0.455387608	61.80251942	3.975354087	4.602815864	0.699344191	17.78739103	10.66326544	12.65922118	7.559093965	9.90715029	1.77661778	0.70045978	6.874999871	4.159101758	4.731633392	3.695426896	7.877458951	3.131556026	1.840355676	2.710388846	18.66993632	1.806230849	6.409238249	1.6468147	10.77320316	334.8439214	6.941622194	6.059020571	18.03446932	8.828729995	1.192639578	12.19858488	6.078052214	8.029141779	21.96593385	36.61201549	10.69980868
DO49164	272	0	8.850665326	0.475385642	11.03472733	3.25498319	6.083778286	12.50359814	0.60482344	3.987152438	1.959169019	0.668902483	0.650996424	77.31439982	5.676904016	29.68850953	0.815279663	22.06099048	21.07353657	11.86701838	10.82863816	8.883050556	1.940563126	0.754478699	17.69993195	9.104098299	11.62636206	2.089568286	6.977304506	6.542718485	2.59191853	6.773802806	32.65596418	5.148356495	13.06220088	2.467270163	4.57388362	357.4782315	21.91303692	4.018055204	27.91602617	9.445260626	2.871130319	8.648710832	5.670226404	17.90092544	24.40086275	36.52055706	10.28057694
DO34849	272	1	6.732995764	0.459030656	9.558678276	3.754507856	9.318347345	4.533660566	0.710900921	6.80606528	1.890765105	0.668902483	0.784910881	32.74818947	7.733870582	19.75192706	0.815279663	21.21190085	17.38555174	14.38293335	10.95957988	3.438402907	1.606145733	0.71429815	11.64972256	7.348136896	3.264193425	2.893403992	10.02227379	3.644351038	2.054966256	4.494001199	22.7074112	3.528230309	11.06214144	2.513758673	10.31729133	272.8003066	1.129755587	2.946995216	32.64124095	3.939673815	25.84996842	14.36616094	7.242337648	9.236502046	15.32978308	32.61899723	14.67304482
DO51529	276	1	9.366475242	2.370692167	4.120005426	2.381371406	0.427543494	3.069861989	0.909450709	6.429169875	1.012097587	0.657286154	42.98422362	18.43177727	17.68588228	6.169858109	0.699344191	8.939155944	8.933522542	24.51653976	7.992987293	7.586353252	2.642858398	1.844278315	8.413341106	5.783166643	2.354246421	5.861854288	10.59146922	4.363396567	1.379921458	3.834965919	25.48121261	1.299562665	9.755091724	1.515460673	7.356587795	299.1538537	23.08613641	3.73430269	16.05896835	35.28233639	1.010505682	19.38395569	1.595490815	16.18599176	68.98546628	29.94161018	2.518793262
DO51534	278	1	4.42796281	1.601032173	3.286590506	3.390737974	4.482631803	-0.602572238	0.611924118	6.001651865	2.575698084	0.657286154	0.381149362	83.93499043	6.16034793	1.037379292	0.699344191	10.13302828	10.87799037	8.523571924	10.78433911	5.232971639	1.274843635	0.70045978	8.013689323	7.049706778	3.030439062	2.611086202	4.476102688	3.326553707	1.45584721	5.850937711	15.46118543	2.497454603	4.358008073	1.748122475	2.997570719	238.7616338	-0.575500447	3.890613488	25.07421864	8.528577088	1.993076782	4.927416275	2.467568397	5.129796676	18.59605033	37.36716728	6.028080204
GSM1383792	278	1	-2.634333343	0.250097993	4.534805175	2.735062969	19.08430914	8.366041125	0.62376168	10.97946749	3.641634059	0.458760727	0.227131771	83.57602148	-1.013328668	45.20719105	1.020979592	6.825830876	16.65364674	38.361042	16.84682803	18.48653975	1.51891146	0.298916286	9.429224059	5.667140436	14.97125106	5.028194818	10.05458393	0.958895211	1.235523805	6.522911118	13.70534496	0.757729324	13.19129221	0.910440292	6.948921429	384.4148084	56.50691189	2.000185725	16.9097776	9.694182402	37.0885253	5.850743789	3.049190193	7.333280999	7.76198516	17.23118216	7.606408078
GSM1527223	279	1	17.02057907	1.760960084	17.26403692	6.852040995	8.675147881	10.81858701	0.624306514	3.487406094	2.827199618	0.408929283	0.606516367	72.09408952	9.2123973	5.297238698	0.806795114	24.07191344	14.0329005	28.01707459	5.937469978	7.366777267	1.942959599	0.842369601	6.705852239	5.501193155	11.90360091	8.238862273	7.575059909	5.938417548	2.526179568	6.077274712	34.60840866	3.262713161	12.02490001	2.559393729	2.5476815	372.1349637	63.74836112	4.939324004	24.94227544	15.25355695	13.16571082	15.61308333	8.289493996	14.90288083	29.53561953	32.83341258	11.51152456
DO35126	280	1	4.835802937	11.02733388	11.7207099	1.92498631	20.43300202	0.577469191	0.729073113	3.968639542	2.354094283	0.779441139	0.690942163	64.04514964	1.247978254	17.90123775	0.795049785	19.39893029	9.821330094	34.45059605	6.843903476	9.356242332	1.121766601	0.72779715	6.310032973	5.054620594	12.82198236	7.220839048	3.432917325	2.404253124	2.106661794	6.422977914	35.14127425	2.724185537	9.796252344	1.8998983	5.095102435	260.4131568	-0.13342882	3.517591481	18.01514243	26.95258359	25.45961161	9.315465829	3.293071109	15.06598266	14.81645602	15.94292619	6.725331821
DO51492	282	1	7.839771674	1.916332669	5.798712147	2.176696995	4.533765092	2.541806459	0.611924118	2.845632876	8.760250334	0.657286154	0.316629187	18.1124005	12.72346032	11.1820519	0.699344191	21.31651752	39.57962084	38.45262545	6.016148616	3.231504506	1.501265398	0.70045978	6.487373898	7.30892658	1.033335218	4.492818168	4.075800841	2.152128412	1.998261871	3.771918291	39.56011073	5.599607109	10.25474432	2.368771166	5.348020606	1145.779922	35.88424858	3.312573639	37.40559822	19.58034208	6.578985901	6.53445878	4.404523395	20.57905468	6.613508246	28.88343626	8.741697836
GSM1527196	285	1	0.22596841	3.843499823	4.048422935	2.431279838	11.39089774	8.611262913	0.652072099	7.459632676	2.710914313	0.906879343	0.649915143	58.23311694	8.390343231	27.04076391	0.808898203	0.668957494	-12.6783944	23.38598147	5.177015637	6.438979832	1.772467145	0.870967754	6.699263952	-1.750109785	9.459021828	3.331405418	10.86278405	1.487410404	1.684517082	3.880109876	17.97313317	1.922875612	5.124185082	1.562623312	1.627542738	365.8297832	39.56905563	1.831987627	5.370585844	7.104024875	-11.47776276	8.064289656	-2.537927114	14.29968336	7.471908622	25.00338636	10.06774504
DO34640	287	1	15.25320488	0.475385642	7.321533144	3.228341491	14.67286277	6.33417843	0.522318724	8.941243079	4.516719526	0.734409458	24.00567585	16.04797583	3.088360153	2.278520358	0.85781354	7.757150178	12.84303048	12.22642718	11.99523894	8.762251699	1.498654589	0.700904635	4.273523934	6.5457879	2.778256143	0.543730171	4.514858897	4.778098018	2.59191853	6.002311868	57.92164094	2.229559059	12.45816211	2.874040466	4.265926202	1780.715754	-20.64319989	2.420244387	30.58477143	31.46759365	2.600174363	7.496351931	2.85697002	49.17115868	13.43377428	42.20567619	10.63983463
DO51510	287	1	4.908897155	-0.032462511	18.50088497	2.012591605	10.43559678	4.65697377	0.611924118	4.247117219	0.234171359	0.657286154	1.128393217	59.84232936	9.509698208	1.262636244	0.869662223	24.66984927	16.90194745	27.07761075	4.885571916	5.657544892	1.027609212	1.431770201	6.954282417	7.135593586	0.246873237	4.241289561	10.23439863	2.278159983	1.706614835	3.895559934	29.4262615	3.026244739	19.24880212	2.044069804	3.649620664	72.74589147	-1.82451035	4.093662964	18.46664515	22.39258161	0.577717886	15.01762731	4.446824623	6.089892581	14.80350843	35.07964921	5.846240993
DO221540	290	1	4.247137086	0.087517895	5.314616977	2.789879253	6.415707911	8.994073217	0.939130714	5.140217554	0.646532421	0.657286154	0.40308018	58.5724104	2.428281632	7.882367769	0.699344191	15.50599583	15.6545825	28.6540372	7.116425266	2.392541291	1.566772663	0.70045978	8.651082998	5.598413013	11.31743547	4.708051582	6.074282261	1.59421534	1.402563372	6.157754303	52.97952517	2.212426131	11.42935107	1.773625435	8.243387788	781.7497074	7.070554828	2.995862798	30.89952865	13.481284	4.272781713	6.726203399	2.914675762	14.40238218	13.22344037	19.76042922	9.308273932
GSM1527187	291	0	12.91520672	0.896888491	-1.264880604	-2.863057035	17.48078587	-16.07046103	0.412808424	6.693490855	4.518538312	0.357290747	-0.852318031	56.80008354	8.603906969	-17.59549257	0.538718511	21.65003835	14.73889494	33.09657718	14.59059777	15.68782829	1.190678923	0.699649754	12.45007976	11.14225528	-13.1469853	2.609478998	8.616433658	6.01322968	0.787845013	4.556666801	35.22956975	2.873987739	13.3087594	1.428183758	4.100459843	405.0792928	43.87791659	1.749904329	37.01100194	6.928979271	14.53110379	13.51440271	5.424969126	16.78784107	6.635181405	26.57988566	10.58964426
DO51498	294	1	0.74736692	0.685448531	2.330253031	1.580568227	6.521747527	7.331672756	0.648995304	11.26098168	4.927874656	1.046935571	0.386380665	337.7839031	9.40903167	4.28949699	0.724848561	1.833793012	1.678775649	24.56568536	11.30423961	8.39822772	1.482310127	0.868963555	10.38194293	5.04258563	27.73040844	11.75956436	14.06455785	2.422085802	2.015735578	6.256120609	-0.185741485	1.968240303	3.479694666	1.573472222	1.246049355	-129.4580826	-3.755829869	7.476340982	2.187230622	1.250870156	0.454877647	2.529738493	2.519841754	7.678772028	0.80127118	15.91129382	0.956029234
DO51501	294	1	16.54682405	6.004384206	4.535219493	2.980484382	3.210119979	30.60452891	2.092652805	5.506537463	3.066148927	0.657286154	1.040384242	57.36444932	5.874064958	11.22538216	0.711072845	23.56024432	22.14398872	25.26499046	10.81159938	5.676364105	2.207912538	0.894556737	7.157847658	7.021900207	18.45320493	3.969551494	4.916509304	4.305766276	1.67919859	4.181440211	35.3014248	2.920639917	15.65692015	1.943333176	11.50452037	252.6503747	11.18870457	2.453222335	40.23713362	18.43753125	70.41338036	10.31000428	8.852161428	14.53951182	9.670371115	27.90973676	20.77693273
DO49454	294	1	17.54033993	1.366648154	21.01054194	7.6865475	12.9607511	0.918380431	0.611924118	6.311131375	1.178682925	0.774341408	0.693249482	74.65657268	23.21111564	4.834405291	0.699344191	18.39120507	8.983864665	10.31298334	6.154030283	11.47232329	1.982358053	0.770449148	5.572401114	4.811741387	2.445207694	4.563915972	6.46284088	7.657532577	1.745307771	4.789999626	13.18550873	2.483187714	6.230690057	1.946071242	7.616689912	9.423320827	-3.922639963	2.724345016	8.629793384	18.42030938	1.788774676	6.674783911	6.715113283	6.042553484	27.96527114	40.2988395	6.155071782
GSM1527202	294	1	18.74248827	3.673074232	3.398937834	3.171289009	2.806092494	-1.453292552	0.755136556	4.043385631	1.079173255	0.718906076	0.724798924	57.8676399	14.38448708	6.37202214	0.701739254	13.28683789	7.750875778	19.28259566	10.74358352	15.23806106	2.509556768	0.703173063	6.088204599	4.088788041	-2.868312238	3.832334985	5.791586832	3.624578007	1.322991232	5.10404467	31.91650184	2.320101792	20.59772868	1.02383647	10.08000454	377.443953	47.45512726	2.503292949	23.42216029	12.2958086	12.9884891	7.290971549	3.293910827	15.03281717	15.52742239	22.99499918	17.15419216
GSM1527159	294	1	18.42236163	0.362444668	-2.235019099	3.145625956	10.64625553	0.917976462	0.567327109	2.869784469	0.788824412	0.485958633	3.100206528	49.04020194	9.258440366	-12.63440652	0.902113001	10.10434413	21.25179971	31.42279797	16.51092756	12.30409374	0.613057441	0.99911478	14.39116418	8.552442483	6.902509745	4.284005608	11.12684365	3.863970444	1.707448538	6.06991664	28.19822171	4.221238846	15.84800129	2.384674518	11.18688699	396.2219593	80.18433711	1.83947608	32.81536747	13.53546367	6.779451604	7.508347769	5.390756059	16.19110462	1.420367066	38.74289055	10.15975454
DO34809	297	1	2.212827262	1.29313668	4.127261547	0.524250664	5.734097333	0.853193341	0.557677892	1.108262256	1.381535638	0.66890248	0.731345124	20.26799807	4.005136208	2.391010017	0.857813539	23.9812321	14.03488207	5.801837392	1.269586137	4.637777916	1.164237755	0.767872216	14.22196757	9.597346661	6.726495287	6.819832353	4.726682453	5.280969057	1.890219501	5.066118821	60.73012029	3.043907328	2.538403577	1.822247874	4.758658033	332.9147062	10.6170326	3.675666852	36.74751768	6.007272645	-1.70890365	10.1334736	5.355803915	13.50507456	28.9921821	20.91432569	13.49469587
GSM1383828	298	1	8.999946839	6.975672602	16.90753797	-3.34331701	17.74637376	-21.01818186	1.02839532	-0.174440623	0.723217883	0.591338311	1.093698236	58.16644399	12.80551232	-14.75100802	0.657978929	37.29267973	20.94204186	22.0332594	0.727932799	12.3793998	0.3579659	1.772200013	3.065512267	9.253641876	4.635767838	7.181253687	8.24869934	6.6429798	1.44246196	5.695715601	38.46514656	2.741056393	15.08910096	1.803246214	11.85479417	398.4713836	59.66319696	6.562116749	35.0814284	33.01935926	9.478994675	15.24551456	7.031699046	14.14116579	26.95477591	37.38292761	12.88997845
GSM1527185	309	1	0.061186459	1.090181039	15.35414756	2.243039208	16.15672981	-2.898869392	0.801233249	7.97814666	3.164323886	1.078596631	3.419264299	45.19569189	-0.376266273	12.02058524	0.681037893	16.97200676	11.07704921	24.08594352	4.632463897	0.209323706	0.575897111	0.964632185	4.02369512	9.222228921	13.26682567	15.99508174	7.079074941	4.674570524	2.391521343	4.22681306	34.96014878	2.604696363	1.791294808	1.349473488	0.199264901	346.3211345	74.48856455	3.968804033	24.38782905	16.23740783	33.21329362	10.20804864	4.68362688	8.406397676	22.75491108	23.44389004	4.295505723
DO51502	310	1	5.52270009	0.537081468	17.76077023	6.372593861	2.642226173	35.02687096	0.611924118	5.884819046	0.826674482	0.657286154	3.378947956	101.3811155	11.67449561	1.969139064	0.868023379	44.87072151	24.80730474	24.18701283	12.21377438	5.670117713	3.369098376	0.81478196	9.641599868	10.16093206	17.35736855	9.712298062	10.20512501	3.08095173	4.120251107	8.723992815	53.25632332	4.346187446	12.08598298	1.762225056	2.808750048	169.6588523	8.095734089	3.228176456	40.54176978	24.01337496	1.209159288	23.29821952	9.107741619	34.86211442	22.65086757	32.61585176	18.51220146
DO227648	311	1	2.270715143	1.390568853	3.28053955	2.466749372	13.4082729	7.23178242	0.611924118	7.080446664	1.771759155	0.657286154	1.224649513	143.2779033	8.982711859	4.1104424	0.779552415	25.96321985	9.529025867	33.0585611	6.221317902	12.28826716	1.22756294	0.70045978	6.769980866	5.167640968	21.92662652	2.616495257	4.728572316	5.234914393	1.355188242	4.995369314	41.80650114	2.986503654	9.433878866	1.721862484	2.453507808	587.3083111	1.415203074	4.270516305	20.07754775	10.39780441	0.575183851	3.103975205	3.996936098	7.403046445	19.45816253	24.38716118	11.31784887
DO35144	311	1	7.584028156	1.595683853	15.8584503	2.703512062	29.10337477	4.569029559	0.611924118	2.781634856	5.629946488	0.657286154	2.526071545	61.36390948	2.700591687	3.194744862	0.699344191	29.25102511	11.97536867	42.79074815	19.7413501	5.573612554	2.803135788	0.934778795	6.100383294	6.143595005	12.94946826	3.795684317	14.01446467	2.10970029	1.744053683	3.072225164	41.31268585	5.003635527	6.379575932	2.05256999	4.761878387	355.5948452	16.28738561	3.988078414	14.77343276	13.83271508	4.139478456	4.101905899	3.09985121	6.521444397	16.9425889	18.49102925	4.871167694
DO51478	311	1	14.84139307	0.358826068	15.9384567	2.027378772	8.720566028	0.767187542	0.661597959	2.780605226	1.217537378	0.657286154	0.49428674	58.47411123	11.21161271	1.431734471	0.751490468	15.28954693	18.79809039	34.83566613	5.284283767	12.43829085	1.114402663	0.70045978	6.148950396	5.063241636	0.823153922	4.102558558	3.751332157	3.495161523	1.741230252	3.775695342	36.12595487	3.939265028	9.470176666	1.913124703	2.570443625	367.7356097	19.12328159	3.883971699	23.20610406	18.32661101	10.11113159	8.654764784	6.461727761	9.867115344	15.18958121	26.66460309	12.70939251
DO51497	313	1	20.16681495	2.134355623	10.26801791	2.231095405	1.788934807	0.385734827	0.611924118	2.890392456	0.435002054	0.657286154	0.554884949	63.90597764	14.13409899	2.70408648	0.716762328	39.91389247	18.60554621	8.777296825	4.589704245	17.54516111	2.00500033	0.716030059	6.254480362	5.38664317	2.064602741	2.200344056	3.373712253	4.117905235	2.289771969	5.86180575	28.32971363	3.734891733	15.85760262	2.071908929	2.475532229	805.1158876	15.95673306	4.655954095	21.91992869	12.90755034	1.927375651	3.767115782	9.151111703	18.44482297	31.2623389	53.89312672	6.806766053
DO51469	314	1	12.01904582	1.20196005	3.679674066	2.699485978	5.531810148	12.86421323	0.611924118	5.203427791	2.067334859	0.657286154	1.109070626	6.294615751	18.20798602	17.26209857	1.52343647	22.58542453	12.02021004	30.07417692	14.22181704	9.461943667	1.344650468	6.213923412	15.37930527	6.314231535	2.0989617	4.316809074	11.16457609	2.265269772	1.606857748	7.495390539	44.50670474	2.441198293	13.33226077	1.633810137	12.57561547	-21.23609664	7.49548786	3.620014337	22.14597772	12.73709112	12.30555667	4.671313313	5.613702544	7.353567446	10.23978959	18.33914055	15.03813283
DO35454	315	1	8.866843679	0.583060128	12.90844241	4.503408959	6.423537454	4.397997639	0.711912271	3.574665431	1.808344974	0.657286154	0.456858982	94.21575224	21.03498981	3.247291251	0.778842893	31.53644573	18.644247	25.76510086	7.201380951	8.657097279	1.233779789	0.730081299	6.348917579	5.448018195	6.978346435	4.441465504	5.270563634	4.740507072	1.907408792	6.04527816	33.80217258	3.972224028	18.71185605	1.890979575	3.542341167	193.6764032	-1.051152668	5.383343664	21.39738301	15.80733884	4.149697961	7.112692949	8.328025263	10.36976112	40.68237256	47.37689368	6.948296981
DO51523	318	1	19.36409445	2.072879899	7.18573841	2.094023451	11.42248711	4.259758446	1.042551073	4.309785966	1.909856497	0.903826481	0.488063054	53.81330195	6.626029149	1.001718022	1.085820258	16.58202001	13.33529025	17.22770886	10.30263144	9.519783266	1.34810007	0.70045978	5.76450749	5.642043646	2.392579313	3.036184892	10.30048429	3.206553212	2.203882508	2.580797078	13.17653447	2.937047518	11.36221392	1.758053347	6.792775261	839.9900316	91.25465305	3.210322915	32.91739771	15.61539226	62.25404938	14.91234081	3.790248262	21.38173098	15.1496454	31.73466807	9.440273716
GSM1383806	318	1	16.62876832	2.17683784	0.842489714	2.478097067	4.868434484	2.815801501	0.720104187	6.622858246	0.933750488	0.677971485	1.130800011	39.97310557	8.035187311	-10.58376866	0.775822105	16.1093663	21.17233847	37.70168044	14.49412125	6.282141684	2.017026341	0.397774079	8.578442069	11.49599952	9.86296016	7.903566848	11.7466359	4.946721206	2.588986718	6.585602371	26.98805954	3.394552729	11.59967704	2.741942636	3.220169443	389.2075116	57.41912193	3.259230831	30.95826094	15.74733617	6.936013881	12.60648195	8.034002845	22.21462902	15.75501664	28.54008782	12.84883161
GSM1527181	318	0	13.57266913	3.947068828	5.782019439	3.957547858	10.22820405	10.19816378	0.933583704	6.875117564	3.237208032	0.828071669	-0.006683264	60.51140957	17.36881912	-9.127608334	0.658739256	12.12154712	15.80295927	23.52689373	6.462424924	13.52837401	1.922736015	0.725819574	9.558462312	7.014698924	5.443863634	1.442607872	7.419622274	4.130027418	1.341868668	5.16267422	31.75949953	2.168459166	15.3690159	2.084984729	12.10342759	368.4191807	58.89870392	2.844106898	26.16845463	13.37285895	6.9534113	3.78846412	2.615197934	13.60464724	16.28106302	30.64662234	10.17717932
DO224767	324	1	6.007068201	2.94076978	10.25339528	3.449069925	4.033035988	0.876158729	0.611924118	4.600631656	0.984192946	0.935418882	0.320013515	63.42809424	8.670774525	6.73579794	0.699344191	34.61092114	9.202668504	13.85479815	9.518625439	4.220657703	1.225069185	0.709773672	7.535688054	6.347430147	7.286945863	7.047120418	5.617916945	6.146273555	2.153617932	6.790081264	112.4436255	1.445690517	18.32435948	1.75689423	9.325313095	39.94683986	-3.441811245	7.307745506	23.05749586	23.74682692	2.821332119	11.87573114	9.402086292	6.341307001	51.95455139	39.74315825	7.013341448
GSM1527145	324	1	9.92242353	6.57940206	3.223546049	7.586251399	10.4392847	13.66029142	0.87459726	3.831215364	3.130473249	0.409950076	2.309971765	38.62590727	10.48848282	-16.88828885	1.678738492	18.74630645	17.37385441	29.91433494	13.46401607	9.199064	2.1603336	0.920776497	10.7513634	6.387044963	6.473195842	2.399529464	7.995530565	4.966612421	1.788860622	6.658713041	19.95194406	3.768769184	16.03535516	2.190321247	10.47182909	376.6060893	77.6957182	0.119376895	25.96052148	18.25460944	-3.359836914	10.64153624	7.74563962	16.75733428	13.94639343	25.71741331	7.466234771
DO51541	325	1	14.52662826	0.184775855	1.396495238	1.650131704	1.777920485	4.610993901	0.617222831	4.518230993	1.760944888	0.669585955	0.648607298	48.85816384	4.405016407	1.548540461	1.0011695	21.12191968	36.19633693	20.67802987	21.73197179	10.51991745	1.51963943	0.819260256	6.343031304	6.632682882	4.740008878	4.560949487	11.54275071	3.899701427	3.623605378	4.742230307	38.47104436	4.346160314	11.1592645	2.156085355	12.69485546	265.7577552	403.2549234	2.840789029	38.13939787	41.2487736	26.27553671	11.25462341	6.455324417	23.14451918	20.68969427	45.90724124	11.71763437
GSM1527219	327	1	11.60248188	1.48894609	2.860645187	4.607648917	6.964595352	10.7636861	0.952975375	4.438453995	1.318935101	0.666920593	1.222320313	21.19723374	5.984846664	-7.293126202	1.018490713	8.803915444	27.05123879	26.74717911	16.82458021	8.197537883	1.245537756	1.039709585	11.11486494	12.81896362	-1.246280757	6.059076287	9.787317775	1.170396161	1.677959175	2.405627013	23.6704666	4.360228755	19.21680013	2.06829671	8.483793811	393.2868453	67.974243	4.174763055	28.20118475	17.14176892	2.296673044	-2.017319373	3.038589961	9.287705072	7.99692642	19.08419239	22.16703484
DO35152	330	1	26.14205608	7.881328852	15.54933833	1.333417053	10.39212597	-0.252656119	0.634625835	4.801948404	4.845991897	0.657286154	4.320220592	2.822612412	3.614179869	1.047812858	0.729579851	7.913139473	17.69503361	43.72731336	5.783863052	16.45278059	1.043279297	0.72744847	6.17461221	5.982031151	1.3501758	4.045114592	2.55276815	3.14796905	1.411918609	3.965094721	18.18153225	3.532721553	12.5118576	1.622542769	2.728150475	568.2865273	1.197775082	1.937449588	43.84280189	13.80553153	10.57753702	11.53066833	5.876690857	10.82616974	39.15533897	14.44928291	18.66266095
DO49079	332	1	26.03968328	0.998746515	0.021988752	1.316829154	9.864727014	0.641367854	0.610716643	2.187846653	1.731155972	0.668902483	0.677779298	17.86050833	3.35029678	0.328699117	0.653650961	1.983367393	22.59145155	27.59153807	5.888403999	13.2750086	0.925368574	0.700904635	14.22196439	8.45958896	1.603907487	8.334752977	3.164483663	3.516347476	1.469200095	4.884081237	29.67464413	3.116770523	10.73998625	1.543319486	4.57388362	1280.740982	562.738843	2.244661075	28.51499968	6.704487431	0.887031956	2.35507416	4.611118673	11.57638824	0.7565429	17.70389855	9.006427081
DO49129	337	0	7.228356904	3.288449028	12.09564148	1.25688623	8.88124361	7.393304911	0.628396225	5.642514472	2.266987524	0.668902483	0.383167599	41.81086973	5.908023576	26.72628695	0.764239022	40.80620434	27.03277314	30.73644734	6.578847818	7.959789505	1.618089143	0.700904635	9.961452811	8.262289167	10.19892012	2.120484668	6.288881089	2.995189799	1.865812745	4.450659071	49.18288032	5.096923344	17.89455548	1.979145431	8.115395706	705.4040142	28.17531921	5.334930938	28.91430647	17.59544562	8.65735886	13.21381271	9.708078911	12.41835234	23.76886574	22.65330736	12.07205717
DO49424	341	1	5.428869023	0.962651749	10.49063937	5.147329981	6.069208635	0.954539017	0.611924118	3.58945192	4.760154154	0.703531346	0.843147463	16.8254038	3.386475734	1.692283018	0.724197717	25.97374994	26.15896186	40.561772	9.368493983	3.606393863	1.801712139	0.711296627	6.37145231	6.274109062	4.748742639	4.765897602	4.706146394	2.849929987	1.586707459	4.151432205	57.85139292	2.239804992	11.21111977	2.557525016	6.15241347	203.4461641	22.81975027	2.124610322	25.0106043	24.56334633	9.140768353	5.093731095	7.364760326	13.75276037	7.70080543	12.59861146	9.691155071
DO33528	343	1	-5.056592964	1.620236406	0.171900359	1.137000382	9.230925887	-1.34449612	0.928949068	4.526944618	3.175240685	0.668902483	1.775878273	-11.58278972	2.841832505	-0.19625309	0.662157725	9.455325872	51.03838554	52.3464429	9.935822187	-2.515331929	1.570315413	0.700904635	9.222382263	6.433984625	1.715268281	3.944574309	2.979138008	3.589492241	1.530217381	1.356023151	-8.013209597	2.941042247	-3.273846559	2.095364857	0.986179879	211.7889691	430.2924815	1.533547323	34.37159703	18.84562212	47.41283859	5.036518939	1.301404767	6.965147795	-1.585583684	15.78656809	13.54260337
GSM1383827	345	0	4.650357134	-0.170153594	22.65252431	-2.865381701	10.37965759	3.330551226	0.857005404	9.746857825	1.382878792	0.381356535	5.907327973	69.09540527	9.41628419	-20.0968874	1.042011553	22.60490377	5.954189478	19.31736777	8.303860731	11.98819055	1.490072265	1.390983033	14.62867949	10.19901297	1.354430399	-2.279019175	6.996552021	8.075703741	2.005136424	6.119350107	42.21556651	2.661162086	6.751251315	2.249594792	16.04030014	367.7670219	37.96753551	3.7202318	36.67523454	6.91167739	10.38866224	8.078820624	0.688233139	14.35619334	26.01039041	32.98638027	17.36485348
DO32875	348	1	21.18514606	2.585182958	7.506038831	3.641281534	5.799662102	7.155002031	0.557677898	3.339402	4.539520831	0.767162895	0.731345134	15.01026788	5.70001615	2.053540663	0.849306851	17.48898515	11.01028396	39.81174858	10.06676391	8.598307915	1.325474463	0.71429815	6.903739005	8.038684394	4.904230977	3.449905088	6.209447618	2.099164867	2.408866094	7.70999668	19.30481631	4.248286291	9.81378339	2.287128343	7.514874024	237.9221643	352.4660744	1.840818565	42.19149498	17.21077046	87.50561056	12.37170729	6.729335915	20.39744744	7.002212311	25.03883246	8.350192984
GSM1527133	348	1	8.154150451	2.034253217	10.17415139	2.054193764	10.47378274	10.19766612	0.512336115	1.056958194	0.594828411	0.343888805	-0.950533756	58.2016117	5.797904013	13.01005616	0.960044128	30.31754493	23.33808278	18.62067675	6.956529216	4.7295897	1.845828555	0.77261713	11.33767034	14.11282724	2.064036986	1.618574705	2.684082398	4.682611847	2.562809813	7.765238078	38.97938367	4.182575733	14.61573953	2.948989057	9.994348584	376.0314209	56.3766177	-0.087238755	32.88904046	20.61181774	-0.093094477	10.78696357	6.977023415	13.50263965	24.19892636	32.31263915	21.25502258
DO51527	349	1	12.44895113	1.565705183	30.1903485	3.201293679	4.588052058	5.836378476	0.634507955	3.950971333	2.81136266	0.657286154	0.953919111	167.2593281	11.32940528	13.0634083	0.797722533	16.2719555	20.67489627	30.0673351	8.960274369	5.093074331	1.110771802	0.923400644	7.004453494	7.112995023	4.315115467	4.682395709	7.131999536	5.562207614	2.244177506	4.561652359	41.50086985	3.699720573	16.60962404	2.008319296	1.009727774	456.9885896	-2.579804491	3.067895925	22.17899782	21.90147385	1.903217307	4.687305807	2.747687769	11.11002659	29.89406214	30.99784706	9.425662374
DO49130	351	0	11.36462095	3.304804282	8.05955945	7.690755077	15.06625933	6.175308657	0.598930246	5.186690518	2.43419739	0.734409458	0.892042465	43.20831194	7.579794136	7.040584057	0.798266121	23.65465969	16.62097353	23.36837572	6.959782277	2.333942236	2.065968972	0.741085186	5.266194839	10.95213513	5.278807466	7.098082592	1.311027111	4.842099353	1.82920245	5.230819148	22.19971691	3.905402533	12.28366063	2.223206873	3.46523745	249.7045016	65.28832603	1.963726883	28.72131308	19.35049494	11.50676629	12.57114465	7.076858156	16.21698834	10.96152219	36.54285077	12.18222882
DO51505	351	1	16.15662665	2.294310719	7.71983602	2.458913737	3.421458999	3.570766264	0.611924118	5.84910652	5.658236468	0.657286154	0.915562299	54.76387969	10.00212928	22.74069343	0.723814746	11.80109235	15.56868542	39.60507229	15.54717089	3.535775126	1.191652569	0.732352355	6.128044522	6.646002511	1.531180075	2.930638499	5.586123999	3.631139598	1.59661824	8.164480736	10.87989709	2.64721488	11.41803412	2.282366168	3.106595473	291.7845062	1.218525497	2.617917644	24.09612715	13.36487195	2.572905465	10.34326903	5.825507715	13.01891993	13.97597348	34.06279286	7.168899797
DO51466	351	1	3.391682231	0.480110298	23.26918606	2.823432951	2.937258931	2.837202359	0.611924118	3.442611332	2.172780867	0.657286154	0.555529966	37.73504846	6.948023356	8.331905054	0.899208336	31.83721533	17.93017087	34.33016224	9.834478343	4.823551046	1.18955806	0.70045978	6.279094483	5.874882011	3.137737022	4.138867094	7.854880127	3.230963949	1.737746481	4.192230768	30.45018896	3.462568253	15.88851309	2.703158634	4.626513682	344.9482973	20.49521332	2.588714109	10.47966516	26.80904132	1.304791952	7.672268468	8.559049365	7.630396749	38.84130882	25.9139829	9.228900753
DO32887	359	1	17.18510257	0.393610625	13.83692574	11.52710222	26.64950475	4.242401095	0.999667414	19.89302767	5.550378971	0.668902483	19.96145739	172.6176678	8.889472824	-0.233749676	0.687678046	20.03624513	4.365171731	54.25585273	10.62626156	24.46630415	2.97964315	4.477876149	6.287847474	3.737565083	2.737761147	6.541581496	8.539506775	7.274168811	1.90242304	5.716252579	5.208322426	1.278056337	11.57222198	1.990767096	4.142742701	-134.2204367	-50.69192274	8.951953413	7.151701586	20.67280247	1.341539154	10.6653318	4.379438662	14.239348	17.22578299	22.20740643	7.449668634
DO33344	361	1	5.02400032	0.360900565	9.950749636	5.406268031	10.41110668	4.957312403	0.663755388	8.137552539	3.110636691	0.668902483	0.945608212	39.68009779	7.911063607	17.08966615	0.840800013	22.13936634	10.53804552	34.30816179	11.91191158	4.025147584	1.659891305	0.928594381	7.939884283	8.531932099	6.402536932	1.50214992	4.859072384	5.262682867	2.16479714	12.52098797	37.45201277	3.879685957	19.23688065	2.234829462	11.54911744	239.4509441	-31.61499298	2.911878553	18.9580812	5.50239355	-0.284198272	6.65424651	6.381815454	25.99750183	13.65682473	26.19815	10.17040529
DO35128	361	1	19.66479345	0.603347116	8.425983403	3.272393017	20.87089129	7.28873498	0.661077938	6.130965618	2.470604976	0.706643366	0.806500243	-2.395768078	10.43429915	3.501062112	0.800737515	17.62321048	16.90418685	39.37905232	13.8336671	6.765721029	1.345837491	0.70045978	7.671817054	7.370419849	0.263677726	3.622599902	8.085891917	4.656825099	1.980443655	6.219733207	22.46542607	3.883965572	13.15393661	1.838458115	6.178497105	-25.01210087	81.52335343	2.03931413	28.85222052	13.48111516	85.3044489	21.52513681	6.65213179	12.16064886	12.69070525	24.41552368	8.889504353
DO51538	361	1	3.420259305	4.114967897	7.34643608	2.750021827	11.71769226	-0.274773875	0.611924118	7.098915103	2.209252618	0.657286154	0.794275226	60.29513817	18.55758461	3.935099674	0.699344191	11.88637276	22.66736018	77.76635487	13.93999725	3.491444773	1.027609212	0.747066903	6.36393629	6.945602608	1.981541326	5.247282129	3.9486015	4.347561755	1.655229836	3.113775396	32.6361053	2.809355471	3.731934592	1.665959621	2.247421457	149.6892002	28.64373624	3.452766483	25.85786832	20.3889437	2.709978713	16.13655973	4.704565665	10.96586762	12.04718249	26.25656326	9.451721044
DO35258	362	1	6.164592864	9.146838288	10.24264178	3.912659924	16.09882422	-0.255705768	0.611924118	4.633474909	3.24467211	0.657286154	0.666837942	50.5337368	7.958847535	1.241574501	0.699344191	13.11632287	10.01191924	34.96773991	8.274813304	3.292268989	1.145649573	0.755449612	6.479019013	4.905201056	1.592723578	4.376608438	7.998296858	2.898205371	1.8742176	3.786325589	28.05740261	2.079704724	17.31894688	2.734296711	2.544416949	143.0483466	13.36529463	2.198030314	13.69230897	9.862229021	2.787457293	14.34143679	5.731344296	5.258400483	12.34228445	22.47555297	5.26970181
GSM1383825	365	1	5.332286512	0.302568954	9.662848031	0.481289101	10.7250037	10.1985144	0.341954375	0.903544167	6.117108985	1.201278362	1.962713535	57.74584795	13.95001417	27.28766763	1.063512892	14.21879798	2.301014312	28.46865598	6.476225849	9.633252267	1.554400157	0.573339007	11.30496481	1.369390051	10.7010881	0.890880809	6.469566561	7.129637235	1.001157918	1.468717282	10.03710275	2.844138955	10.24828545	1.679969299	11.70193255	354.7687554	62.27190189	1.846916252	23.63669935	10.36712671	4.692616649	8.67410496	1.299165561	7.940059072	9.630788599	23.65144109	6.394326951
DO51542	369	1	2.547850788	1.357768834	8.127613361	1.572681917	1.430026091	4.139682021	0.611924118	5.345751519	0.440675645	0.657286154	0.246041409	63.88039658	9.385690122	2.761926519	0.755896871	45.6222323	21.23834593	33.98548556	8.704706919	9.421356346	1.6130497	0.729964974	8.81786435	5.952790554	4.270146908	4.459636228	7.296120262	3.707439547	1.928769288	5.693766613	60.92960832	3.388324359	11.02453681	2.032921399	7.566449456	633.8623466	3.975007654	5.44884827	26.07712851	22.06550819	2.118380581	27.41827506	5.509414812	17.5332232	21.39747511	56.85462755	7.609293984
DO35082	371	1	4.75552822	1.863494201	0.524234478	1.893758504	13.01492966	-0.176464947	0.62329595	6.603453935	3.172656311	0.657286154	0.229204689	125.9659477	2.785995076	11.24654965	0.699344191	-2.510012373	1.325636988	29.91455815	6.315926228	6.508467315	1.074661121	0.714768786	7.297790651	4.463444006	5.842772516	20.11387213	6.402250801	1.722464553	1.52111937	2.257525688	-2.399671375	1.555724179	0.584260614	1.580978193	1.224620511	-99.81572211	3.911292133	5.480414381	2.514389926	3.761446086	4.410743691	4.893878696	1.173233675	7.737047017	-3.205475578	-0.353919801	-0.205905792
DO221542	375	0	50.6505268	0.002144455	2.675951814	3.049687929	2.178562772	6.121746671	4.952282443	4.984214323	0.647557642	0.657286154	0.505736181	-10.59370089	13.47823261	2.595319161	0.754087311	9.979839897	23.10713617	25.52744979	8.453376499	6.383262902	2.439601807	0.736124631	7.372729582	7.239217673	1.527768894	4.638834183	5.739959399	1.765255218	1.636654663	6.360282965	7.921145968	2.689863608	44.2088156	1.629535827	52.83294056	532.5132056	53.15263848	2.590108109	24.615154	13.87736043	32.68061273	8.833625647	5.113726431	5.903407462	6.282393852	10.83131262	9.705553108
GSM1383784	376	1	26.14359217	2.839128053	10.10966886	-1.405706338	16.57317916	-13.7684685	0.98072699	4.814976254	0.234300235	0.887037948	7.473979079	63.83524333	8.115918754	-18.39198373	1.0920281	22.13324051	20.52739452	23.1991161	11.60026747	16.32567511	2.679333312	1.102984854	10.75050406	10.62604329	-6.53569582	-3.24946827	5.268872958	6.707036719	2.295723632	7.064461587	30.3972641	3.010125751	12.94035631	2.466546811	18.37909574	393.7964813	42.3157001	3.718421246	35.29821742	12.8128712	13.92815272	20.31921966	4.242134992	12.78187088	20.46785016	38.45087748	17.71127309
GSM1527125	378	1	14.76897027	8.719945694	6.215581617	3.351586791	10.69505084	0.689742965	0.818284927	5.416907349	1.742499966	0.535199045	-2.910669688	34.3350628	20.04862311	-18.51872063	1.276805232	19.91413267	21.76999139	20.05115035	8.861732572	8.371328246	1.712436478	0.574684387	4.134819798	9.781902525	-1.659083008	-1.102286172	8.981774514	6.269890666	2.538385182	6.010702542	23.46538587	3.887246494	15.29062633	1.699172951	8.326655397	385.7573638	66.91845092	2.158867548	27.78996239	10.23555003	-4.316173058	6.236535103	5.029922434	9.607143197	32.42542969	34.28180688	12.40132334
DO51482	379	1	18.25429999	1.150283887	5.78863819	1.379657454	2.055388088	-0.244952122	0.611924118	4.094477625	1.607193372	0.657286154	0.388120313	68.97015737	4.74466127	1.055436532	0.721383287	26.14121837	8.831460886	10.92424222	6.737049806	12.35560441	1.375689191	1.527725211	6.114765746	5.560965668	17.7013671	3.296773956	5.572627732	4.474643568	2.01998131	3.726696989	34.87322823	1.96674081	12.31553122	1.732625165	5.622067874	1015.222345	-1.189097526	3.517754694	28.66982803	20.16968916	4.167077073	9.149755337	5.554411763	15.98973046	9.650714239	54.61772128	15.01554035
DO49481	383	1	12.31660623	9.020580022	22.27891236	7.80184212	2.885686669	13.13025854	1.016101139	4.129378361	2.261501523	0.657286154	0.61071323	-2.358040675	9.414758129	113.8179609	0.906936816	22.26125769	10.67061459	30.37844244	9.793387957	7.360044258	2.587470412	0.725210759	6.958811757	6.441923772	4.157076523	2.770132515	2.873447176	5.047785933	1.476361543	4.510916438	47.72339029	5.618200641	10.91204297	2.162532592	9.010940676	451.6893056	24.32705637	2.701082256	31.25669839	11.53585211	3.422588079	7.703091011	8.336622386	13.21639871	6.480861654	26.38933926	8.454722734
DO49421	385	1	8.866384895	0.460790836	8.037159439	2.077282092	0.439369205	1.517446775	0.611924118	3.278396844	0.381138984	0.657286154	1.10971797	75.86963398	5.417402024	2.488234932	0.770862876	55.32137866	15.56060758	30.34266061	9.772189477	5.175729644	1.095015997	1.303738669	7.883809158	5.288596044	16.31123746	5.057948311	6.083473271	3.963012119	2.456661371	5.395145357	49.49335415	2.961915767	15.20193972	2.274699733	4.184740131	451.034825	10.07766795	4.224087108	35.76531875	22.35636058	0.729416339	10.78406462	5.552490315	10.65385791	23.29488798	58.86327428	10.81041582
GSM1527193	387	1	9.876265257	0.812446555	12.14929562	1.617543494	6.357945301	2.712096018	1.081527125	3.874190261	1.454148689	0.662909774	0.646892971	52.0233865	7.860126111	2.992617857	0.669040373	19.30241582	14.6667591	27.83272693	7.81154978	8.854313283	1.849776642	0.647891554	2.25997209	2.961012177	10.41846165	12.23092167	6.262606498	3.998009228	2.446887189	6.970174616	30.3039758	3.010869625	7.444951603	1.760760133	5.778021455	375.2126221	68.76246897	4.943925226	24.80783529	13.88769702	18.83616771	8.662927293	4.645830735	15.62245606	15.27174622	26.73089831	10.85031014
DO33472	388	1	9.791846068	3.386578762	4.069603621	0.863927191	6.520884686	1.223887688	0.581250666	8.1735407	3.019431472	0.668902483	0.677779298	21.07049192	6.031290067	36.25040546	0.687678046	8.344983371	5.62448371	16.71915725	13.57850318	4.068289842	0.943283761	0.754478699	0.049239335	3.527111911	2.677019542	2.986154027	1.787630605	2.50146152	1.701065937	4.303295303	16.820377	1.706661079	7.67949055	1.554941521	1.34033091	757.7925755	206.8466556	2.130531476	16.94820947	8.002746547	39.85228934	6.787212161	0.407782314	6.681231402	2.671138646	15.92033037	6.213833549
DO224782	389	1	7.390154658	3.536054513	11.42829297	2.670694219	9.821327299	2.152072798	0.826743724	5.612576946	0.381268025	0.657286154	1.171805536	20.13570354	3.382789103	24.64925121	0.751441222	15.27935452	11.64263967	22.38117215	6.756590627	7.171044651	1.191171898	0.70045978	7.237710478	6.324980054	1.592172384	7.579700167	4.998906585	3.603672723	2.719450229	3.905987124	31.08786785	2.083172188	7.656820205	1.606705859	3.050997316	742.924957	2.174326721	2.111035994	24.43960368	10.87977693	3.881032261	1.676429885	8.570625222	14.2994483	16.86477895	56.70448041	13.08975843
DO49127	392	0	10.2005193	0.34454549	13.95224346	7.244516504	8.903095421	9.432124767	0.793405674	4.766852056	1.86416388	0.668902483	1.427700471	91.82851215	7.595198669	6.32814954	1.010935433	37.68417913	17.03698697	9.17137678	8.281140851	8.701846489	1.833071706	0.794659205	16.14209509	9.74203317	9.601621154	3.29532229	6.527182392	6.094706465	2.622426789	8.290779051	27.40623568	4.475446815	14.29713505	2.310371673	5.882702201	222.5317433	6.81188101	4.184859797	25.4070054	16.41739127	0.74718356	7.452029751	8.334543413	12.0561065	39.51316165	29.69840522	12.69955385
GSM1527141	396	1	12.79437279	2.961130165	3.572192789	2.486951437	8.731431408	12.36753002	0.50032066	7.356821868	-0.983043165	0.679019302	0.369212716	61.06158788	13.59323894	4.181260836	0.691612814	18.45774775	14.25833512	32.78087265	15.60387413	9.17210005	1.559102947	1.02771364	10.616194	7.619617124	12.28127618	6.680273676	6.957569503	2.939975387	1.712655105	4.09609128	25.21398597	2.427427866	10.80130854	2.088210458	10.28218708	375.5225838	56.96761489	3.252543849	25.61741018	12.3050198	9.382844937	5.19011422	3.448025723	9.704153848	12.03161399	29.41474467	10.52163363
DO51513	400	0	4.516757036	1.659580225	12.83347033	4.419913307	9.319573627	15.45614366	0.611924118	7.862112183	1.565435241	0.657286154	4.140978372	190.1110632	9.632425843	8.188025646	0.699344191	39.01110383	11.23675686	8.561806147	11.66496041	6.432786725	2.189225172	0.845154755	7.851966933	5.147688195	7.127228443	3.568543155	14.41311215	4.173236953	1.827059376	8.453161962	28.07052636	3.497188634	15.95191645	1.779085205	2.758226576	342.8929832	18.29803632	5.171306769	18.4639616	16.21764242	0.866911912	7.151838342	4.017376069	13.57251278	21.529848	54.30639122	6.706137993
DO34432	400	1	12.8878543	0.557160801	2.80112024	1.896277211	4.575773244	18.32879646	0.581250669	8.509409157	2.620407748	0.668902483	1.400917331	27.31059198	5.407264234	9.477864385	0.738718702	18.87365206	22.04050522	39.25015065	12.98329253	8.520647759	2.489961433	1.625057244	10.70776746	4.230811899	8.963830749	11.98292692	6.315359802	1.221425545	2.103779662	8.40347161	52.72590905	2.289563197	11.04871757	2.043065977	7.930619119	215.0505318	81.9763547	4.088288529	24.0293672	9.084632106	1.332798496	10.28859505	4.197403923	17.17644263	9.028341279	40.06539971	9.418374479
GSM1383778	406	1	7.05021726	5.541067458	2.50484135	1.372656683	8.74405689	-4.101169842	0.304760132	1.353150995	3.745097154	0.723597715	1.126378505	64.06104104	9.819034203	22.68174384	0.558115154	20.01201496	27.68143468	28.02476648	7.843297105	9.956866067	0.789672164	0.391147626	4.157920925	7.537772707	8.441292698	3.171984344	3.943043642	4.504872598	1.681828921	4.689961797	40.36517348	2.44079699	6.519865383	1.751126454	-0.233786484	381.9090979	49.29619485	0.999769878	35.80910442	12.70378696	8.720974614	2.419949922	4.498200854	9.311559889	13.18009961	27.92478091	14.27347016
GSM1383837	408	1	-0.017796618	-1.201398539	6.088864956	3.712732707	5.061787209	7.186485983	0.672090097	2.030346181	5.540568397	0.785873073	1.493431475	89.95145292	-0.792204893	20.10163942	0.900801317	15.91706857	14.13963755	32.60627862	3.297386876	7.185415471	0.645707184	1.388945158	15.13676948	4.495892154	9.963783132	16.8402438	-0.597148472	5.162578062	1.735608897	5.739080617	18.6943095	1.765030225	15.15417826	0.999444615	4.275362837	369.0334904	65.49994568	2.253479883	27.6872378	17.96721696	21.96513708	4.871786013	3.121007834	5.195704762	19.38535708	19.07660917	8.154036177
GSM1527218	411	1	13.64169066	15.99633411	2.254308628	-1.532875036	15.97629862	-7.254658016	0.551909933	5.516731406	3.105633252	0.616075329	2.324402392	43.68920696	5.888195245	-14.76400036	0.551306504	16.85154687	14.41613934	36.42621429	14.77076351	8.776362785	0.883006767	0.994325315	13.6946256	11.45942131	-2.745433555	3.975067374	4.314247907	1.358042248	0.942901769	9.195144646	41.37944638	2.956743097	30.6879005	2.960445367	6.333473833	395.7497407	74.42908148	1.894879048	47.05092225	19.99198196	-6.396556471	14.5937683	7.685436825	17.68189544	25.11372787	37.68246465	17.15487032
DO33544	412	1	2.918716723	0.720710968	2.570486351	2.109407684	2.914779406	3.977619673	0.522318728	5.402606796	1.609549072	0.70165597	0.517082005	57.48720307	5.438080021	19.15197703	0.772745792	13.23049493	6.928767797	25.23286236	6.364569329	17.04570249	1.462824213	1.250038813	9.077472218	4.37549818	7.607256625	15.84753202	7.665736386	1.870587015	1.701065906	4.103921251	35.28082816	1.693802521	2.941099881	1.618862596	1.063169312	117.7748495	-7.419027933	5.993369992	18.11952604	8.651876745	0.651037598	13.19164982	2.128833049	8.257468659	10.1064594	36.83268117	6.769484172
DO49113	413	0	9.494632407	0.459030656	9.685523323	2.742138572	8.444138098	8.081737036	0.563571082	6.122329348	2.764816308	0.701655971	6.355751534	32.02871208	7.602901824	37.97525394	0.772745786	33.13829909	22.7151341	13.37207664	9.697732594	4.577377919	2.006251466	1.250038831	9.903487574	8.696348	52.10087479	5.397661145	5.044418039	3.141480221	2.360052688	5.941632355	111.5099471	3.373932663	13.82732613	2.69970994	8.561929779	402.3245402	-26.70072354	3.930263548	26.64487689	30.00104182	2.189369655	6.964495548	8.582775111	18.17505143	20.25567897	25.8191391	13.16418384
DO49175	414	1	-1.787211574	0.328190505	11.68049768	1.376771989	18.93462774	6.996134037	1.435763803	1.732021809	4.379910806	0.734409458	1.883009234	144.6411012	44.41260365	5.015769466	0.645144184	-0.237322142	1.408039889	35.92554142	3.602803464	1.773082203	1.319502712	1.089316606	-2.225933371	0.567626571	9.864843072	4.037324344	5.732844123	6.140421831	1.219029201	3.601151234	-6.879009818	0.960888883	-3.421502061	1.316690265	-0.953951409	-207.482919	3.040856912	3.078683146	3.191841262	12.73898393	-2.59169654	7.163940025	3.237587626	1.786079899	7.559864206	27.2682838	6.482081425
GSM1527154	414	1	-5.453318815	-0.166897603	18.83649576	1.395519244	7.220361493	-2.180407218	0.38809065	7.580051184	2.166151212	0.824042543	3.713824015	40.85877326	-5.354311844	13.21233258	0.452988567	27.60276465	24.32659167	27.31869849	9.832631522	-4.880571983	0.967090962	0.910228497	4.326284501	11.38475205	7.097778927	18.86437523	3.570029964	7.407630762	2.556323381	5.48818905	32.18592281	3.213635818	6.390915932	2.529471831	-4.008954001	360.6165504	68.56409877	5.02219429	31.73223233	22.55551107	29.03333164	23.64694366	7.282876314	17.04884365	15.72610205	28.61331325	9.994530512
GSM1383810	418	1	13.92225894	-0.38560038	4.261479587	4.568178321	5.430991128	17.70839066	0.402202785	3.049060121	1.100239472	0.700916231	1.850387864	40.24914575	4.851201999	17.11911742	0.568334291	19.80766089	11.70795819	19.61312889	12.03265746	1.083415929	2.533709043	0.443853675	14.50970278	6.47596729	5.681633611	-0.074582699	7.886038247	3.359104862	2.495463948	6.345660531	26.80820988	3.470745979	4.351559605	2.352529105	4.001832143	384.7844694	65.20830207	3.964395936	30.83076869	15.7122875	1.912842479	21.81161477	2.853781218	18.51554094	12.52663964	25.27571071	9.30542813
DO33128	423	1	19.5876093	1.522106673	2.720398724	2.342519378	1.253786281	11.70924928	0.616609827	3.243439203	1.370135106	0.668902483	0.463516273	33.61987375	5.006655695	0.441188876	0.917360959	24.50374043	15.08055789	56.03046982	13.73325652	7.916643689	1.72558047	0.955381474	21.11994315	11.01132756	11.61623608	7.128998973	15.79446604	3.306055719	2.238018693	5.239487395	60.09283416	3.883971903	15.43810211	2.211585207	9.916941172	618.6668659	268.0361237	3.693224739	38.78401838	12.45048644	11.2008477	13.90079228	11.92558492	9.726022262	8.545041607	21.73922955	9.188451156
GSM1527207	426	1	11.58748301	2.734234895	9.658866145	1.415595646	-0.021545257	-1.144935852	0.478389922	1.898142117	2.448131874	0.665334048	1.562290347	45.83625808	13.64705665	19.00292445	0.735964148	17.36527795	14.88674828	34.00586572	13.28183607	4.491980325	0.881283997	0.821536027	3.488864431	7.560411214	4.249414908	9.720287774	3.816636759	5.113700681	1.80840591	5.598529995	20.57088305	1.651572344	11.28585094	1.685937519	3.920410565	377.7792626	66.84335409	0.927772575	28.22800438	19.50606275	23.87293809	3.817070125	5.898325569	12.57776021	13.4802987	25.42859941	6.716706179
DO34793	427	1	11.04263652	2.143598263	7.286937828	6.105601845	5.712244199	2.600753003	0.616609827	3.795225954	1.639950753	0.668902483	0.356384636	38.29648126	4.236255682	2.615989012	0.772745786	23.48484532	8.278029002	23.88504865	7.674029722	7.778585438	1.086605263	0.968774965	19.25053537	7.788771975	5.329425766	5.706828519	8.22177289	3.269483783	1.646150302	3.96522564	38.70503263	3.463939322	7.115715401	2.019821722	6.837370553	381.1651658	-11.87258655	4.579921803	23.47698259	27.38047339	2.573953277	9.380013469	5.670226404	13.48549486	13.86130245	14.1590559	10.05545208
DO49183	429	1	11.33985019	1.129586219	11.99185108	2.595611025	16.44313396	-0.179455923	0.622503031	2.919563539	2.084577087	0.668902483	0.784910881	51.92505697	7.063625817	0.741160766	0.72170516	16.43089322	14.41717046	29.59080677	5.733649764	5.077837189	1.241870229	0.848233324	8.476068503	5.158117548	2.079721465	2.986154027	5.626932828	2.739182675	1.475301842	6.141006498	10.25280961	3.245351593	24.23031286	2.124420407	3.064892628	522.3088718	30.88840444	4.105845968	21.14766187	17.59544562	72.17474516	16.91464185	5.438546393	18.46876356	14.95800863	15.78656809	11.18590242
DO224714	437	1	5.491592593	0.618816244	2.617493334	2.644092053	9.542401486	-0.588409884	0.66611482	2.822317705	2.111246931	0.657286154	1.349471368	7.482175955	3.060456111	1.178549226	0.699344191	4.153976262	18.31845837	12.4302068	6.607759522	3.117727504	2.086456107	0.70045978	7.095712087	5.78861825	0.238227755	5.322116726	5.967398438	6.516062713	1.961582289	6.871247337	5.915125322	5.468223307	4.367632369	1.840119053	1.689778289	451.1680135	0.536604163	2.766349624	23.92493093	9.915280922	63.2565011	4.818302057	1.81181348	9.302902973	11.25880134	19.86988966	7.372083655
DO51470	444	1	7.105869631	0.670041507	16.29997531	8.133075383	4.750178075	3.422035319	0.770550993	6.426681157	2.08054279	0.657286154	0.612716759	51.39172868	11.82469958	1.932807757	0.886461594	52.11953804	28.51729259	20.92034581	12.25116726	10.37537181	1.249217039	0.744116781	6.508136703	6.922775562	1.931110609	4.462633846	7.632831773	5.343273009	2.305433639	4.705663894	27.00216299	5.141647666	12.9230282	1.870725452	11.04277915	629.7678006	1.007208721	4.009326429	34.38980429	20.05595193	3.15985554	11.66872189	8.38836621	7.99841802	40.47835693	56.62693668	9.889536916
DO49105	445	1	3.736061712	0.180995368	2.9510315	13.7982774	6.083778286	-1.503365003	0.492852745	1.276197321	1.423338358	0.668902483	0.570647803	209.5602238	3.188512733	0.366195704	0.662157725	9.024249738	11.31387406	23.23360075	10.06676391	2.825771809	10.64734619	0.700904635	5.077804708	8.078143641	3.446419129	11.14817484	5.441587173	3.141480221	1.82920245	1.72876616	-16.00661976	2.37957076	-2.441607266	3.025126737	-2.001007164	-8.243192523	154.3594962	2.148089807	22.2391111	15.45572114	-3.535672502	15.60715887	2.625290009	18.25336933	3.916553717	29.98823238	10.11771914
DO51536	446	1	20.94270194	2.298772868	12.77110181	4.257943602	5.574270603	9.097758613	0.611924118	6.30622596	1.849061335	0.657286154	1.004550381	46.3678087	13.64459338	15.43380308	0.80133537	33.13111019	17.47079122	29.85829528	9.088558503	5.082505087	1.849315234	0.70045978	7.987130883	7.001585593	8.313910514	5.240873275	5.465818582	4.38295139	1.384387656	5.46874397	49.88524496	3.051798523	13.31923695	1.955598733	15.57941646	563.2097275	6.741021817	3.818733763	23.86157429	19.95427356	7.143034296	8.947856219	7.775633398	14.39681915	14.02011259	27.81601253	6.104055625
GSM1527189	447	1	6.133394701	2.013449389	7.903978564	5.438896218	6.380862727	17.02400686	0.529418062	0.299383099	0.709386092	0.474279224	0.708512236	60.87298133	10.03358318	-1.396181116	0.95289952	17.63898615	21.76034843	28.14551727	9.706369955	1.928502883	2.719272644	0.716605636	14.53844861	9.543792976	10.73930485	3.348993694	5.142947058	6.085565103	2.206576524	4.839069718	32.37868092	3.615112377	12.07204534	2.742237861	6.40552182	373.540781	58.08312693	3.647703401	33.62818233	16.54444207	-12.22554734	17.72022075	5.903476686	17.56585186	19.91484839	28.02660139	14.37029604
DO33336	451	1	5.011613418	0.982391273	5.049794543	1.769731306	6.826858158	1.197409824	0.681434958	6.158315391	2.28598871	0.66890248	0.70456223	24.73707317	4.012840483	-0.121259936	0.857813611	16.77053243	12.39328238	15.84307269	10.22152328	5.802639257	1.319502756	0.700904634	8.418104755	7.04561182	1.948113129	9.385922956	5.28271961	1.193996205	1.792591809	2.612948229	25.75354832	2.238130327	5.625741622	1.700216674	1.247943911	342.4343632	8.808310238	2.367569363	28.92762066	13.96512172	4.505608977	11.13070578	5.58748414	20.935916	9.028337973	3.569118202	7.55025799
DO224705	455	1	13.0099477	0.825251969	3.488134576	3.407921384	3.4160367	3.974496929	0.656894435	6.339069213	2.073371599	0.657286154	0.395938857	46.05132856	4.229644467	2.386131552	0.813023881	20.01214589	35.96337687	28.01890304	16.563498	23.07264015	1.495129974	0.70510178	7.939682564	8.898019214	1.343241954	10.69499193	9.761300328	3.278998411	1.714293913	3.682474054	17.28542135	2.100364807	15.5809997	1.709591289	1.959067705	731.0060548	86.58585408	2.698331716	72.34075275	14.86720938	8.294932161	28.74732724	10.75312776	18.02897295	41.49971472	25.68869111	4.81911879
DO49184	455	1	6.980675889	0.213705339	18.1613003	5.019968788	26.7369262	12.74189836	1.176463232	8.113563396	4.167098332	0.668902483	2.016923158	81.99100734	12.26382301	2.428506525	1.070482852	-1.556672188	1.891525104	37.0037945	7.650225207	5.302179957	1.235898478	4.276973787	-4.030130038	3.224586865	3.952603909	5.614078485	11.16082466	6.076420496	1.56072612	8.58551104	-3.886881556	1.920963767	9.411084951	1.514264491	2.695343905	-212.0695248	-18.42494728	2.666061916	5.953764329	13.6285319	1.446425273	21.41325601	3.916078641	7.004314745	37.00374634	25.01652986	8.489105603
DO224745	456	1	32.19573501	0.074745417	4.193814995	3.043421937	5.506525638	6.763780216	0.619323098	4.645867818	0.642074536	0.657286154	0.407408136	44.38313937	16.9749921	1.07527017	0.987640687	11.89221096	26.57631716	21.26836344	10.33001614	9.234767612	1.530695687	0.899742537	5.991828436	6.810692238	10.35195653	5.691736358	11.42537177	4.141934959	1.872710616	4.933837494	15.69568905	2.522520916	8.34849109	1.808951212	8.817920173	723.3426976	82.4133449	3.443736255	29.53662331	16.9982696	106.1676043	11.21431113	4.816432393	16.66304403	19.27845141	27.17806934	12.58158771
DO49433	456	1	8.081612086	13.79603956	4.205824404	3.335043957	7.162254993	2.724137326	0.784572177	3.132479189	0.051107788	0.657286154	0.436057192	23.29162837	2.456879252	1.001718022	0.741924241	31.40873395	18.84269183	28.32811777	8.800435165	2.937549681	1.086219389	0.70045978	7.2414676	7.30921463	1.519415634	3.925071113	8.424981409	3.735384696	1.37748074	5.924758084	34.46447293	2.605198328	7.863447407	1.896494621	4.18529548	399.3750242	78.13430259	2.430310973	29.48440073	17.65812151	29.69056114	5.511595972	11.32524584	11.33596925	8.0912468	34.09298578	14.11363664
DO35198	463	1	6.049455023	10.72167216	11.2827516	2.187758169	10.40890293	2.563960752	0.611924118	5.566505876	1.462892286	0.657286154	0.246856191	68.40088764	8.023380468	1.455396386	0.830519036	22.5269181	20.02945072	72.25320731	13.37734427	1.45529789	1.358029205	1.12419826	6.514288678	6.583173013	2.939899186	5.544517738	5.439170966	4.709691383	2.118455921	5.220356334	32.28978774	3.165296033	15.24558065	2.264830607	3.31023259	221.876552	21.61925781	2.907032108	28.12859525	21.9301592	4.698428209	10.97042894	5.82286717	13.30893522	45.57569954	44.40267769	10.42280644
DO49078	465	1	6.931142354	0.688000899	8.20947071	3.86773328	4.335366012	4.639574636	0.675541805	3.61529582	1.769158741	0.668902483	0.463516273	35.12801026	12.59509515	2.391010206	1.215098055	16.61377023	8.817731216	43.74288072	5.555087458	9.254078604	1.677806832	0.955381474	4.621320689	8.512201586	14.24839303	4.810242779	3.958821931	1.879729679	1.658353702	4.632696719	29.49100945	3.29678384	12.33734724	2.159286327	4.250527708	22.8027203	55.9375425	2.44658233	22.57852676	32.38117938	1.629976427	13.39109432	4.329792501	11.8211439	10.53399402	15.29607973	8.287926805
GSM1383830	465	1	7.336861166	1.361069691	3.084325923	3.392917693	5.310709468	-0.820891564	0.872873116	4.480026331	0.827463808	0.839990802	1.554768929	46.08886661	1.555747596	10.35963542	0.528829975	24.30270866	21.31317432	16.13685025	8.105397717	1.639443024	0.827823483	2.236029791	10.10963734	9.587611185	7.050413386	6.188768803	1.676010987	5.646252499	2.258522698	5.253640718	23.60750003	4.063079888	6.118309918	2.223521704	3.280037419	359.2198877	45.30421795	5.633244359	25.12418095	3.374991616	20.22912109	6.18813286	9.171108398	9.436992625	18.69277832	33.3401847	14.99196908
DO221544	467	0	2.379056582	5.326963729	9.541760859	3.218489669	11.12971675	9.830245962	0.645540351	7.527213783	1.715814595	0.71358934	0.774101306	74.47417322	2.435015558	5.270276124	0.780114819	13.82429151	21.22212803	49.41690879	7.885897195	1.907205334	1.703342935	1.144400956	9.24385597	9.241073914	7.577494568	8.336347852	7.462632304	6.327956289	2.69657505	4.298087943	96.28969198	3.311841173	9.848045384	2.070527973	6.532051046	58.6741163	0.197678643	4.335290467	69.90556513	18.41006334	3.978950739	9.980769548	4.129231228	12.30400803	33.77018131	52.18527186	14.99959586
GSM1383820	469	1	8.496831939	1.753311507	5.666098496	4.361412023	8.843319299	-2.583319249	1.093016373	6.32680671	1.680818383	0.539832278	5.313330308	33.6010533	9.7072432	-19.73428452	0.750204606	21.97618041	15.88579149	23.4517392	11.6464005	1.983711247	1.987561165	0.558661499	7.357957796	9.293310592	-2.88322422	1.450678974	2.081983444	4.528152754	2.200531232	5.942985381	33.21855844	4.395705801	5.401399621	2.450719608	8.375778382	380.1847257	60.4050339	1.963665634	28.17373513	7.391005411	30.50252921	11.9758556	4.802514095	24.42394476	13.01624481	28.10855542	8.650400262
DO51467	471	1	12.25285662	18.89182331	11.45986859	2.179556853	3.907029304	1.548735701	0.611924118	4.450827547	1.649201028	0.657286154	0.318834158	66.15994564	7.940200084	4.199074831	0.708269153	26.86770575	16.77798053	49.84989827	8.036023318	4.521605036	1.426791898	1.01374785	8.279397243	8.324277632	6.569988852	2.143984391	8.131390926	2.413375139	1.562857551	4.131635862	105.0937959	1.73273218	12.9544454	2.196464934	5.80850072	37.69181421	3.687306001	3.968600769	35.6277913	25.70372228	1.405664568	19.02584649	9.471133829	18.53986552	26.64097352	20.63491324	2.377520076
DO224698	472	1	13.03774146	2.264393749	6.159778028	2.692770746	7.251682044	9.193398731	0.611924118	6.600701141	0.210146933	0.657286154	1.84425041	38.16652342	3.961040605	20.56409406	1.151436225	22.75605642	23.45609195	36.5615819	12.18839842	7.677987754	1.306819062	0.70045978	8.844923088	7.615706582	1.611826014	3.216682408	4.194587017	3.941380014	1.891475749	8.186386029	26.45680346	2.723869902	20.81035426	1.685304199	18.04402096	345.9959459	53.40837131	2.295403377	27.52796896	28.49546085	3.599109379	7.864737392	5.322914196	14.50408081	12.20863191	44.51901551	19.03668108
DO33256	476	1	-6.530291888	0.328190505	0.137305354	0.051367414	6.411609641	-1.662233886	0.522318724	4.922791269	2.065575702	0.668902483	0.142121647	-0.762927665	2.379592497	-0.233749676	0.636637421	3.955855943	36.72496921	25.81692098	5.150345817	-3.093447798	2.782576296	0.700904635	0.469493881	5.361993587	1.998732363	1.19298219	11.92868599	7.347314469	1.414284556	0.437167554	-7.105849774	1.813812423	-4.508781625	1.601429569	-1.169521423	494.1779384	-56.16928952	2.543152706	22.83142905	6.5602378	-1.569055544	5.767820687	-1.28017125	5.682620826	-1.845819576	3.881244268	10.26141511
GSM1383790	477	1	3.710280674	-0.016919481	12.81439075	8.119620394	9.049193019	7.189505872	0.475506259	12.08200215	1.808732758	0.592278034	-1.727805248	65.26380488	7.496532214	7.38728063	0.671057195	10.13623565	19.36524749	19.0458123	8.479880999	4.063331452	0.899165885	0.711844464	14.93531283	5.116976086	0.517518647	9.919257247	6.756610274	3.707276383	1.819928037	0.912878534	26.99886709	2.053305253	15.59175387	1.649407227	3.998757096	356.0177135	42.76003557	4.769547103	13.60199896	7.817686279	9.594078605	-0.661188854	3.448536578	11.83340716	15.90914072	24.91224952	13.08425301
DO221546	480	1	8.740821281	-0.032788632	10.87373614	3.813772429	8.035564967	8.664316429	0.671287329	6.171700926	3.020757523	0.657286154	4.641262238	81.16060463	9.291363592	9.210187139	0.887365594	29.99705314	13.46682848	56.08323181	9.366085267	6.287110792	2.783165228	0.974231183	7.594848496	7.929002373	26.3238052	4.140819548	3.921562739	1.956878209	1.599892996	3.947352111	57.87614766	2.003601386	16.85112042	1.844278283	8.301282102	408.1587994	9.32650719	3.144200239	19.56972605	29.49246336	4.169872128	10.06867272	4.098571715	15.40193296	24.43747501	19.38235129	12.79577184
DO49076	480	1	6.386241454	0.180995368	26.74085878	2.169350132	3.526724636	9.034953892	0.498745968	3.771235922	1.772958661	0.668902483	0.838476628	8.631804392	4.58293591	63.17294959	1.334192893	16.16964034	5.039802387	21.54883363	3.805174729	5.742238465	1.367276534	0.754478699	19.75049553	11.50456815	2.585906246	4.16099076	2.396622329	3.040905166	3.348532574	5.950300602	30.78723904	4.899765341	14.5924425	2.095364857	8.269370855	-38.90171793	195.9259878	1.709130635	33.06051441	12.64282402	17.32795568	4.039288556	2.74113046	10.68546767	25.68346504	18.97469354	10.82664472
GSM1527127	480	1	8.501026277	2.144071623	15.66423694	2.995910003	7.777780872	15.83151256	0.748988545	3.065699146	1.524392809	0.77777385	3.917300721	70.89616174	7.339858976	14.81154005	0.710976771	26.23639693	18.24123474	26.82463328	5.38211921	4.831479288	1.166165167	0.440528423	9.647159856	7.883239568	21.93670286	5.620033575	1.084585273	5.094744503	2.447071463	8.014761682	41.28110783	2.819190581	9.08604427	1.627523236	5.605020042	375.437666	58.79037669	3.638901693	29.99505815	14.65323111	14.66997869	12.83362392	5.96890155	13.12623004	20.88697296	31.5909105	10.56687717
DO51500	482	0	-0.11772693	0.233971278	37.32832427	2.899704832	2.369652145	2.212234579	0.879305934	4.796730899	0.741165936	0.657286154	1.217192699	36.36248537	10.15020806	1.413918054	0.699344191	44.16496552	29.27511704	14.33409875	9.573083756	8.416788149	1.826465961	0.778023821	8.437129691	6.673491695	43.43914187	9.55535453	6.76181938	3.594225017	2.123489788	3.83712029	112.7025462	3.192105122	22.17166844	1.986704643	4.074212194	207.1733089	-2.849193819	2.425520716	36.14226856	18.06394634	0.33286477	71.68586981	4.84541698	11.86018288	21.66232753	53.95794642	20.33542847
DO227742	482	1	2.762591837	2.870329517	5.89318996	2.177095021	3.166302617	3.089744935	0.701167129	3.870887784	3.225541507	0.685832495	0.519429807	96.27885298	4.682639443	3.561477441	0.707975558	16.06292654	10.30669392	50.84389034	5.153449594	2.822324021	1.174658268	3.370250893	6.886520051	6.188333385	10.01364774	4.034819509	5.710742674	3.335300955	2.144844511	4.385663692	54.14370875	1.29106376	8.711989151	1.659722116	4.125285675	431.5359973	19.74674476	3.060585231	26.86360392	32.15616645	1.005898951	14.39651958	4.968014983	10.93429341	18.43298357	10.12357385	2.479013796
GSM1383801	485	1	13.16450252	4.664114447	7.739167955	1.726501829	7.452914162	5.214871592	0.486592702	3.363011979	1.082790468	0.493712651	1.495170924	37.46241876	-0.4980853	-14.3814737	0.80190148	4.356489345	12.70802243	36.77203218	6.08666811	6.676394355	2.01315584	0.518752116	7.453294176	5.318701933	0.685790677	1.007583896	7.561592388	0.105242351	2.611102902	8.479790615	22.78937901	2.977972104	6.853129862	2.339820417	4.603869708	395.9743312	73.98397071	3.373541999	35.76034309	23.60517501	-2.33486795	12.41766761	3.705319056	17.64368635	10.70735509	22.96415287	16.96285172
GSM1383821	487	1	5.804663496	0.735649444	10.11097327	5.433366895	7.24343565	14.83860241	0.539199465	5.377504443	4.446690741	0.761766314	2.964179644	48.27484907	8.541163536	53.93796073	0.793154237	19.29135986	7.176203896	24.35107586	10.13127469	1.919743775	-0.063453121	0.595326976	3.970112638	5.194595368	8.551943774	12.52220437	7.611923812	4.270187277	2.051960908	1.951915409	28.24054284	2.857851405	26.37315991	2.180412541	1.207816554	352.0211168	58.92889771	2.721766524	18.66444754	7.658887966	5.019615644	1.035257521	6.465963065	5.978426038	19.71538506	26.86003021	9.020389697
GSM1527177	492	0	11.32094725	5.606783698	7.910534946	3.458584496	4.40498352	12.80929343	0.857618924	1.968683913	0.8794491	0.464095701	-1.579592501	70.50547241	11.68043245	24.4157694	0.632282664	25.01458454	21.35798573	22.19056649	10.02750786	6.951851616	2.960379248	0.594137921	23.84269292	8.664630064	16.38302468	2.434613534	7.968939082	5.657682764	3.204747618	6.402054336	37.51796124	4.348056695	11.01478482	2.722255745	9.539920322	378.9784316	57.91598426	2.93203708	30.09911472	11.8473768	-3.704305818	13.52827184	6.591569437	22.11844588	27.37048643	29.56765311	13.63489826
GSM1383822	493	1	13.8329545	-0.184460446	16.98603433	-1.40119746	-0.983746293	4.666891775	0.632112311	4.546077911	0.749461575	0.64798841	-1.760563258	35.74015223	7.052957999	-24.66628153	0.835571801	20.26366298	20.16930841	26.99207068	13.23505327	3.000779215	2.178889078	0.611700002	3.824294145	9.280375846	37.51086096	7.287119638	7.191819619	5.807489475	2.904702147	9.977661421	28.16634451	3.009098061	1.583810722	2.361092203	2.750832508	376.0017332	81.00564273	1.368104255	26.95560183	15.23943532	53.80940255	4.847474586	9.755696333	13.63999184	20.81389463	47.84855593	10.39404104
DO51504	494	1	1.659193679	0.267400826	0.921894457	1.572181105	14.50971396	1.230749642	0.611924118	9.051378854	7.068429348	0.751080391	0.364148939	148.0018256	4.196897831	9.622677757	0.788693939	0.472366057	2.312901558	46.5504616	14.58000469	9.910849747	1.039773183	0.860381146	14.55451584	4.931670508	4.534833936	8.05558313	16.96663757	1.577123452	1.278945503	3.782911905	-2.83374413	1.900453815	0.890088023	1.62880514	1.208039941	-175.6535398	-4.252446638	6.923141619	-0.187739755	2.788814564	0.511330922	7.641897395	0.483649167	6.282545913	-3.246026328	18.90007313	-0.897677
DO33512	499	1	-0.375432992	0.655290892	2.466702404	0.717400004	2.827359193	0.270673232	0.534105112	7.333861999	2.958627398	0.668902483	0.222470268	10.99778172	7.001992571	2.578492693	0.645144184	10.38279136	9.447394315	31.81470043	15.00700518	2.411598835	1.391163444	0.727691667	7.447171769	5.355416453	2.19108137	6.417914191	6.924355082	2.611179114	1.341063774	4.181937168	28.14077437	1.878103411	10.13593859	1.642106599	2.464375396	1040.09989	192.6498496	1.858376896	34.45146372	-0.219565787	10.58901052	8.050370292	4.991735389	11.77218744	11.31470614	18.95239983	12.06247625
DO51537	503	1	6.554618666	0.248362381	4.734960639	1.656715669	11.62910672	0.016934176	0.611924118	9.367279773	1.759414761	0.657286154	0.289865343	371.9630112	7.581281771	2.897396692	0.827957926	2.016942831	4.822568795	5.766706701	9.073839559	22.19625994	1.230265616	0.904448313	10.27831996	5.316698666	8.923077936	2.683624998	8.864882204	2.619665809	1.673764881	4.300814081	-0.309466312	1.87808894	4.476267958	1.697020701	0.883894792	-66.79027675	-1.588187166	7.866616299	2.1706095	0.203896658	0.444241505	-0.026146	1.7354041	6.175042528	0.770573751	11.29570427	0.651532432
DO34728	508	0	18.91886967	12.28371066	6.387468489	2.755459422	8.990521321	-0.86788858	0.616609827	9.07319048	1.28272954	0.668902483	0.865259591	-3.917568551	19.99093349	0.141216186	0.764239022	11.40168647	21.52329212	24.44663769	20.37578461	6.121897098	1.815155997	0.754478699	17.05506313	8.841033389	2.353061354	4.84116005	4.700204552	3.150622759	1.389877564	4.814733477	16.03183282	3.249637538	14.79379172	2.269695383	15.90671678	1143.124149	14.47337248	1.928610221	44.74045798	14.59021092	28.52456535	3.839839635	7.159597902	11.72323986	8.582222607	23.92409346	11.18590242
DO51493	512	1	14.05445438	1.3199307	5.795555474	2.365874441	1.652076417	0.36082176	0.611924118	4.17577308	0.609390328	0.657286154	0.614017849	61.89059149	9.139257618	4.06106758	0.903254727	22.50392962	19.19176313	41.76258252	9.240449832	3.523116044	1.133113019	1.628146768	6.16309203	5.595147561	0.356333655	6.75061331	8.27287949	2.800390209	2.337602852	2.328135434	47.36636582	2.195684807	12.22314652	1.780499253	4.969620997	360.0782944	64.17609881	3.711904156	38.02221919	24.74566004	2.588844835	9.452897291	6.933892269	27.65210415	23.42647885	11.16562947	10.63056479
DO51509	515	1	13.68448436	4.265754572	8.604640929	9.626786815	0.7907322	14.63353409	0.626105663	4.202580814	0.718079281	0.657286154	0.527371017	107.5976071	9.957767006	17.88929438	0.780313679	36.40974494	22.65858919	22.66652048	9.637603573	1.742906722	1.399161377	1.138545985	6.455720062	6.846181023	74.61582576	9.420301613	7.430463326	2.793707751	1.793937471	6.069348511	70.98238711	3.107775374	7.14500256	2.194233589	4.003285852	278.7337242	12.99179782	3.486833409	36.30405459	10.90474776	1.756657757	7.113023552	6.742365985	13.61233378	28.5731236	25.11716701	12.23576819
GSM1527173	519	0	12.42819068	4.697762182	-1.7497868	1.885760092	-2.557316697	1.142748963	0.687536377	3.658569086	2.539852523	0.589326364	-1.163154718	53.8123462	7.93915045	-4.734374554	0.624982668	16.89321799	27.12898212	24.62540674	15.13946392	7.18925686	1.01030479	0.570761425	17.37183302	8.629543079	3.309182071	1.000151756	6.221837472	4.283359905	2.069798594	4.437051431	37.33283912	3.735409317	13.53935307	1.778841928	7.171554801	403.4027016	51.79747706	0.883744718	35.12147785	15.27113896	12.18216221	8.359924256	6.036901972	16.75184401	18.18039739	35.72135409	15.31398846
DO224719	522	1	14.78704142	0.598935401	15.25049954	3.295699562	9.702786716	10.36965289	0.611924118	4.826516381	3.470834211	0.657286154	0.928008551	80.11056374	19.9251948	24.59655464	0.983626374	16.98128372	15.54850414	21.56444542	10.63079457	3.073458511	1.201382035	1.068914589	6.853514611	6.194627803	10.29187636	4.647301341	9.1483696	4.638345501	1.892005022	8.238068661	11.93571427	3.123017204	15.70209015	1.965801729	7.399232243	202.524507	1.530287289	1.989688455	23.77044024	23.05319774	2.715628369	2.03452665	6.087266087	17.40665976	27.68406762	57.09665074	11.24519211
GSM1383786	526	1	10.53908367	0.895950706	0.271312179	5.348411956	2.770828217	4.905802334	1.147305369	3.059655013	2.863965621	0.437560309	4.009374926	55.30555725	3.031223006	24.36112274	0.941046135	13.42095818	9.601967827	30.78448999	8.535474555	7.774307781	1.480948817	0.645031032	6.552030073	6.801216181	-0.521170529	1.872822817	8.131717432	3.739989017	0.994596661	5.045861064	17.74968971	1.388330377	7.113461352	1.972199202	7.085389875	369.7846443	65.75133808	1.269301089	23.80544703	7.797286538	-5.742659965	16.98599506	2.796806741	5.89067723	14.69511971	23.04122916	8.105401797
GSM1383833	530	1	4.849362002	1.751177108	6.380924289	9.20683895	11.26744665	25.10805792	0.664194659	6.034912408	1.593017282	0.498474899	1.380075738	31.69167759	10.09828735	29.17838967	0.784861905	10.5524639	20.07548807	28.91129653	11.59477049	2.810398507	3.087509755	0.732564155	19.98032264	14.09552688	2.072791339	5.919017449	7.773579868	3.607186307	2.531859663	6.948642764	25.95063628	3.475229819	16.16745135	2.526385946	0.861347169	373.0313609	71.41342798	3.687892883	29.16199358	13.2994001	-0.013776742	10.54465821	4.029037676	9.311559889	15.50038537	17.29484958	15.6340979
DO227695	531	1	6.929314331	0.04313918	7.809825648	3.644149479	9.759275658	6.710180892	0.737683066	6.912467533	2.340220653	0.84435797	0.57914019	200.8208121	7.18866271	1.911506079	0.741906984	25.21397503	16.1696895	10.6574912	7.839094329	9.932619634	1.582359573	0.744711288	7.529739575	6.463835105	4.078686923	4.901618534	6.146331989	3.144630944	1.484739454	6.107400452	30.71835938	3.006576782	12.46119359	1.530279983	3.163776021	847.3648879	4.001192236	3.419206141	23.7770336	12.34821268	23.13153045	7.83897077	5.902872034	10.53438601	18.36845001	38.81322872	9.346659811
DO34368	537	1	-0.14013674	0.75342084	1.970840646	0.963832008	3.570435364	8.452432282	0.54589151	8.293496197	2.418995926	0.668902483	1.347351317	62.05310543	4.351816351	1.941050815	0.687678046	15.0462352	4.882390167	28.60240367	6.745503422	13.67191773	2.245120574	0.848233324	8.838357012	2.810259433	6.017837139	2.089568286	7.85108158	3.79064146	1.377674165	5.066118885	54.06531282	1.920963767	7.075445557	1.589807626	1.494309797	530.9316481	-31.87093905	6.537678856	17.95314534	5.4302714	4.199690792	3.795518344	1.847507561	12.58478122	2.52243331	23.4782103	6.913179102
DO34600	537	1	22.12633747	5.316471865	5.626377749	1.103698798	8.597127427	1.409235222	0.610716643	3.927175134	1.848963307	0.701655971	0.918825338	-2.824517891	6.593679987	-0.046266763	0.747225466	5.497277244	12.97795448	26.87271157	4.221820405	8.770878727	1.397135195	0.821446276	2.020089125	7.584895936	2.332813856	5.52132934	7.083218468	2.300313193	1.32275853	3.72250937	7.671163974	2.409572376	16.33746611	1.897791001	0.555039672	589.965239	105.353278	2.077856482	38.64426056	1.102735384	6.16630775	5.679175439	6.812075661	7.983345401	12.18835298	17.50325513	9.145339699
GSM1383813	538	1	21.84094204	2.243581893	5.66315499	6.559540091	4.249663971	4.000231445	0.827895196	3.942310368	1.566347083	0.580179325	-0.198809819	39.4273991	8.853397955	20.44939391	1.282283444	14.49754258	10.67394101	19.51081485	7.994327563	5.29223252	2.597179959	0.594134384	11.43819647	10.12532706	-1.288836335	4.961070155	7.089381717	3.404894338	1.804683583	6.062582673	22.9936315	1.92671171	3.308682592	2.341211085	2.997210894	381.3922936	69.27339446	1.019043834	28.16262928	13.54737726	5.76007881	18.14283953	4.289083947	18.88318203	13.20617335	26.28179022	14.37407441
DO51491	539	0	10.93922346	0.750314951	8.79591892	4.87682042	29.17212653	0.794925701	0.614945687	3.391111141	2.79261793	0.657286154	0.364420503	83.77193447	2.257840316	35.28997716	0.699344191	14.38030694	10.1995314	28.83686485	8.401622877	5.461365136	1.430213198	1.05435111	6.070234795	6.358644525	6.797470269	3.411526683	8.073012591	5.14272431	1.551150898	7.29826339	36.95411019	4.135989823	8.372999884	2.252108983	3.069130729	62.096056	-1.839377898	3.050798693	29.45553925	48.15188346	6.194052119	9.530251368	8.415841406	24.36977269	15.58439828	33.68748721	7.371419745
DO34817	540	0	11.79806495	3.255738521	5.349617885	1.130340047	8.968661514	4.79844352	0.528211918	4.466967314	1.275129343	0.734409458	0.356384636	46.81955126	4.351816351	0.291202531	1.113016744	9.181010351	24.9751444	27.52415059	14.04276322	9.305855006	1.164237746	0.928594493	19.50413217	8.998875713	8.619623284	3.944574309	11.74333678	3.214624986	1.133604923	5.620899186	68.42108905	2.889609095	14.28371118	1.694405665	6.791177741	98.34828751	177.8899907	4.536026421	37.11356231	7.954659486	137.265417	27.6404103	3.833336225	14.03375573	26.87311483	34.51404286	11.02303573
DO224642	547	1	10.15729937	0.158357158	7.853465823	3.893163829	6.565559557	6.041345462	0.663198238	6.706094215	1.386849052	0.657286154	0.514854526	38.97851559	4.733083862	3.838904885	0.967543431	27.44462141	10.5864415	26.76310916	8.77146391	15.02160621	1.355185296	0.774209811	8.339943057	6.523946802	3.661295089	3.968917279	6.647560704	1.861085005	1.75232699	6.617300552	47.88175487	2.925118499	17.09963989	1.721894281	8.931046861	1139.837531	6.771080331	4.793817364	23.41134226	11.75731936	7.514353626	1.970161197	6.961590847	14.40574133	13.18349568	28.46303671	8.021121399
DO32936	552	1	-4.276399991	0.328190505	2.339852909	0.031387039	14.56359039	-1.741668772	0.498745968	0.664433355	3.076434734	0.668902483	10.2124857	21.78996932	1.093024877	-0.233749676	0.636637421	17.80249749	28.13466579	58.88334	1.81717863	4.818978302	2.40635784	0.700904635	9.331068638	4.599103839	1.371062683	24.68972254	8.830765503	1.102564968	2.610223678	9.30498715	27.76270037	4.809758682	-0.092545919	2.949582677	-1.292704924	1496.411235	-56.23754536	6.4498872	66.66278914	18.91774427	5.991498144	14.7872181	9.211618185	26.01708797	19.1775544	64.09896493	8.493894283
DO34720	555	0	19.82290493	0.949681469	15.19766597	2.242613905	11.83169204	3.765793555	0.687328202	5.090726831	3.232243946	0.668902483	0.329601762	77.64646495	10.33782076	0.328699117	0.840800013	35.64637115	11.17895006	38.64363662	11.45955291	9.055621369	1.474767678	0.821446276	12.96844726	9.432930991	28.45193947	4.995743737	4.46190236	5.719838317	1.865812745	5.300166908	51.93736486	3.266782224	18.4180599	2.513758673	14.87505685	147.0676352	163.6078871	3.622991414	24.72150963	27.62089536	3.430524436	14.5212868	7.52366382	20.32891372	18.60132001	31.74950685	10.11292869
DO49469	573	1	5.951293072	0.518889203	18.64890792	2.663796595	2.925489291	1.765422123	0.708277259	5.105263469	2.550405978	0.657286154	0.856390269	41.39790305	7.404988618	42.40751531	0.766609561	22.83580075	12.66381608	43.97346783	10.18453324	3.306562591	1.277871001	0.715061057	7.837854624	5.022581293	2.715292869	3.437500109	9.255084519	3.214740986	1.557729954	7.070402392	37.93016309	2.671793723	14.2540542	1.859434514	5.709296043	199.6085769	18.17577645	3.677493858	20.41910492	14.9629694	1.879805497	13.76431174	6.765006856	10.00509811	21.79928584	35.50818788	9.100363608
DO230463	574	1	16.57707177	0.032353118	5.599621192	4.243952487	3.576643194	-0.170586205	0.611924118	2.819070545	0.427578841	0.657286154	0.808458369	10.48310388	10.97237296	1.001718022	0.779205503	7.287350859	44.399437	41.36148304	36.20709372	4.084916059	1.158566048	0.70045978	6.111952348	7.141289679	-0.155838695	9.345992711	26.37635031	4.009989202	3.027949028	4.962276256	6.035338637	2.878732797	7.963537945	1.962230098	1.27644852	2438.41713	496.1225825	2.689474511	35.63949406	27.23474506	9.018144963	18.46087911	7.942720178	16.90254769	14.39816977	47.93971887	8.799507733
DO35424	575	1	-1.080556488	0.013021459	0.014519384	1.14583881	39.34670285	-0.230584947	0.611924118	21.33590618	2.497864771	0.657286154	0.168301726	0.88305603	2.838480214	1.006607339	0.699344191	-2.709336767	0.317209354	10.81994444	13.17958956	0.427357426	1.22787316	0.70045978	17.47869899	5.058166094	2.774375557	47.20445714	6.298884612	3.419623601	1.618851844	2.855856518	-6.774989266	2.018527581	-0.39003607	1.943394182	0.590246795	-106.6008351	283.8308378	3.424671548	12.57553486	-2.57594122	1.674537341	0.708050954	0.125784213	9.551568756	-1.626046458	-8.743282396	17.17676573
DO49472	578	1	5.026026615	1.985097166	8.759240502	2.015308605	6.400674406	-0.017749946	0.611924118	3.536587779	3.399026944	0.657286154	1.261683539	34.8041819	5.715384225	1.528043006	0.709481853	28.99704111	19.19376259	40.18115355	11.34787203	7.856876992	1.185043435	0.901031357	6.686878994	6.89837491	4.631756108	5.942242039	6.090961023	4.14771976	2.121762434	2.674496619	58.08160489	4.084700471	10.8556627	1.620811212	2.482875483	617.2325353	19.39892608	3.053977333	30.3154124	24.25975972	17.00214732	6.029634555	8.086100792	9.528534602	19.85850699	51.68172182	12.36098667
DO51519	579	1	11.09964664	0.291031082	8.434801451	4.3727198	2.041355158	21.04445524	0.709108168	6.253462292	2.402024611	0.657286154	0.611014689	71.73952292	4.467531741	13.90658896	0.890595757	33.245395	19.56158445	27.58395876	9.103748525	18.87926918	2.025524101	0.762701739	7.527746381	6.48550284	6.384946724	4.291945746	7.897370878	3.887265398	1.794458083	5.201269802	38.35612053	3.766153177	14.53761798	2.011849331	7.144570595	221.0559191	9.529186696	3.43120096	32.21808433	22.42226223	3.716839422	12.59984138	5.693083538	11.23249329	13.64726288	31.934263	15.44803251
GSM1527123	585	1	15.27716361	7.071885619	4.793541956	2.62453097	9.109777918	7.469088796	0.818263972	5.087880475	0.694371958	0.644976591	-1.751010863	58.49321227	8.365897484	-3.269229635	0.793016532	16.03278527	11.54859813	32.77663021	12.8874701	7.441201853	1.681289089	0.933991913	10.4977565	6.678244242	8.262272208	4.021661172	11.2687336	3.366452889	1.434618605	6.460979173	33.04541551	2.784107216	14.23481643	2.503473327	10.53534471	379.5258305	47.40942738	2.011396678	27.73418116	12.28124207	3.338430518	16.97030221	5.746076711	12.30529969	21.28433226	21.72680501	10.77243147
GSM1383809	585	1	2.618642649	4.363047865	4.731179098	3.566121087	11.46995938	4.669425315	0.536116728	1.268866112	3.82299141	0.74895889	1.518852701	44.51024539	9.180401271	3.390978411	0.662510349	30.06099848	22.0942542	30.54810312	8.646323789	7.531938423	5.764483576	2.716137102	11.45379942	10.13653285	4.284870585	-2.168604822	1.147410799	3.541377903	1.991301384	6.163185172	43.59654848	3.281181824	11.05602722	1.964565287	6.942142188	388.3411044	52.25669407	4.31290112	33.86757904	25.30248955	6.158987139	14.54080674	4.266315442	19.94457022	25.44372319	27.92756537	15.25469715
DO51481	587	1	5.928732645	2.365326857	14.63588677	1.919136313	2.918844265	23.20289192	1.488138118	3.017734973	1.86143692	0.657286154	1.570997502	55.26389662	7.694261087	5.27276877	0.941879157	37.52994219	29.35263414	23.05593556	10.7089223	4.763607379	1.027609212	0.84638947	8.220866838	7.6727822	15.55318536	4.822445841	6.57199423	4.395915662	2.006116282	5.450642446	77.31079493	1.890201551	18.68020771	1.595743522	11.9337149	117.5326696	9.080814598	2.666055673	32.50134095	19.70306348	2.780843365	29.93861913	7.934856392	11.7791901	23.20542786	24.68191979	11.92088667
DO51472	590	1	4.957321963	1.700893113	9.597698626	2.103552719	8.314487225	1.536770908	0.651088948	2.764154257	4.106428824	0.657286154	2.276510709	91.37935524	4.838151949	5.48334444	0.754092019	14.97466613	13.91468231	30.92435749	5.361972418	3.895649665	1.587384819	0.946316023	7.150967896	5.4516526	8.60323059	5.291699354	5.916226055	5.711310576	2.093610884	8.742792572	39.95367199	2.506239931	11.42731526	1.800704849	7.744220093	338.0472863	28.11112389	4.530203373	21.765438	15.61522342	2.172736187	13.69323202	3.746965396	8.224790794	18.37080492	59.17954468	8.741403653
DO51511	592	1	7.51708751	3.201234124	5.303173261	2.873108955	7.62250702	1.432751967	0.611924118	6.58553232	4.147864354	0.657286154	1.082142989	157.5853501	2.58384838	8.305276846	0.699344191	34.11985459	20.81686728	17.49685895	9.580683211	12.09007938	1.153443349	0.70045978	7.439011493	6.102934662	-0.232256442	4.417404506	2.470523771	6.759796207	1.701808074	6.150722986	24.88140333	1.968619246	14.498102	1.776957016	5.876035335	469.6342974	-0.810005727	3.430779995	20.72188391	14.67105953	1.294121862	4.320141445	5.212749093	17.91926745	18.24627879	64.68259108	14.63797405
GSM1527225	597	1	7.248296906	0.459640484	10.70621375	4.114449924	10.60949361	13.72582414	0.941603709	5.754955016	1.232127384	0.428111652	-1.70089723	76.95639909	11.74229794	26.09915605	0.613490425	17.0182141	20.09944151	26.95555402	6.417591412	7.347895078	1.57110767	0.770633014	5.753212981	6.561442512	12.53068211	6.095909096	6.918586986	4.958457068	2.60424904	4.997819665	32.24311189	3.431899758	8.020336642	2.554772671	3.135064879	383.4222661	53.06449647	3.274560192	22.77116322	10.7632574	7.548721997	18.9805616	4.369245547	13.47938956	26.94109413	22.64536157	12.20386555
GSM1383816	601	1	17.30190809	-1.216121768	19.16455512	5.10582688	2.153363788	14.49232178	1.224035012	3.310441137	-1.070822671	0.874851194	-1.193172367	40.28194601	7.641909293	12.89049707	0.729882068	23.75915583	13.44176266	18.33629486	4.609306414	3.324801279	1.067619935	1.672981471	2.22367754	7.125125131	8.841133248	20.65766473	5.784795812	4.805151949	2.771334954	5.977437549	36.43100508	2.313697613	13.70101971	2.364627142	4.511886936	361.2854207	78.06667974	5.499070201	32.68728123	13.43377805	34.94687397	18.51170256	9.391315107	19.15131399	29.44536552	26.05498492	0.675233906
DO49439	608	1	7.471909753	9.819647281	7.258798169	2.39211991	3.802426571	4.520352522	0.611924118	4.204528042	2.201477218	0.657286154	0.560684888	147.2415908	2.130505726	11.51408472	0.699344191	30.36312707	23.48379122	23.22006816	6.890707231	4.614391172	1.359061896	0.833538258	7.825267201	6.697700313	4.22200187	5.207933279	10.10873453	2.467416586	1.938954425	4.689698929	14.38414991	2.853863642	13.35066304	2.110900157	1.692454469	440.6138712	12.04726032	3.195579339	31.83601624	14.90569645	33.45906898	11.84741657	3.685259232	9.648628569	10.28370653	23.78040608	11.00812221
GSM1383789	615	1	6.051882685	8.253705118	3.685813849	-0.647632992	10.82464923	-8.933015154	0.514083542	11.15931829	2.752247722	1.002683093	-0.239225294	41.50733212	2.476374797	1.377018039	0.67812411	25.22864921	15.31308062	31.04198991	1.977878129	13.85517041	0.612720646	0.264136603	10.76489382	2.841163163	-11.11132982	5.247720377	1.707034383	3.838856702	1.6325039	6.932679184	28.26401643	3.209211487	6.576997712	2.956472251	0.268124737	385.0492193	47.25972906	3.165342717	28.85318981	15.06756997	21.61154903	15.86613985	4.030414145	16.26440368	13.34099927	19.01704933	12.65967792
GSM1383783	619	1	0.906366032	3.080510229	2.178506903	2.553541226	17.88366935	-3.836437534	0.670375267	9.805059095	0.907830726	0.692758603	1.98252771	83.83281857	2.055002705	9.37808146	0.657870693	8.532708209	13.2600212	31.35144974	4.184947473	18.55669613	0.78569939	0.64858405	8.572527776	4.645576451	12.76470491	8.240442864	8.46416822	4.493300937	1.194320225	3.305860884	20.74535924	-0.225243478	17.15098662	1.801530798	4.84601372	380.7733203	73.74435863	3.762854667	21.85711775	14.55391831	19.10598718	7.401483384	3.215104412	10.17623734	5.659024142	29.80170592	15.30485395
DO51530	625	1	5.674924733	2.088896244	18.60697016	5.010837546	4.770281989	12.65929425	0.625385236	4.979484959	3.226374745	0.730179071	1.82443084	64.88834733	6.525299477	26.37554818	0.835125174	32.10724773	18.09306962	39.09777354	12.66245332	4.982515679	1.860732177	1.08803494	7.978456092	5.89862566	17.74222659	3.716089111	6.774357343	3.835289632	1.974647634	6.70121592	26.02347113	2.5131215	11.96777288	1.687668001	4.989801372	37.42271841	19.44810547	2.635729268	16.39342566	13.48577164	1.287549705	16.29781774	4.93268134	8.384523591	20.09854837	26.23506924	11.41293813
DO34801	626	0	3.599837599	0.213705339	11.04626355	0.917209736	2.652517166	1.356278898	0.528211918	4.442976393	1.392936321	0.668902483	0.650996424	65.19392508	7.086733505	42.09987576	0.704691588	20.67633245	10.08828997	28.35530734	9.483463516	7.252245082	1.850986592	0.834839834	20.22146864	6.276145857	5.886228847	9.664176065	10.89604642	3.680923867	1.97564363	6.253696386	49.56095432	2.238130045	8.954699905	1.79319287	1.694481851	248.5221541	-29.03841054	8.916835858	20.68179062	6.848737061	-0.476489728	16.51574934	4.892443956	14.92466741	24.93993392	34.44715283	8.589695446
DO35226	627	1	14.09210843	3.181461168	6.885746894	3.462300028	12.7977267	5.81862286	0.611924118	10.1294819	2.065555205	0.657286154	0.952248288	49.67347915	11.80111795	5.863755022	1.427469894	20.07042127	8.276667587	44.5361409	7.74554726	10.31604709	1.174433228	1.275425091	7.815191043	6.469250261	0.777335634	4.898853076	7.242909481	2.742180814	1.407631017	4.727411549	20.69816338	3.46705588	19.04755069	1.56280789	4.445863949	712.3121333	26.39990325	2.145658558	23.39745356	12.48749836	11.21672041	7.131629768	4.898364935	20.43202533	24.23245521	38.66503639	13.69162305
DO49475	628	1	2.8084471	7.009762841	6.63578806	2.28958459	3.820936318	0.263218149	0.670704231	3.972469091	0.794362861	0.657286154	0.821098203	16.06108179	6.093865867	11.73922259	0.699344191	24.6168878	41.17067186	43.69831115	15.33257294	2.310287049	1.857607267	0.70045978	6.859444429	7.508610785	6.059642555	8.023593121	3.455151229	4.048803496	2.566327699	5.131412617	74.23837281	5.884662712	14.73325983	2.927396786	2.062791718	529.5448531	37.86012276	3.012943084	44.83765223	14.72781707	26.06752949	24.53242764	13.82483717	9.671040659	16.57079668	56.2961918	12.15049981
DO51494	631	1	19.98833383	0.239165524	10.94352271	2.414136239	2.342007486	1.710425321	0.611924118	4.449444926	2.335182015	0.657286154	1.548151955	32.86104292	10.00718884	1.67657002	0.711007158	20.4210333	15.20086357	122.3520355	6.625074725	10.35095183	1.160358947	0.70045978	6.157434132	5.242484094	16.16476203	2.754276272	5.82267493	2.75427866	1.649838373	4.912758682	24.58843374	2.843967712	10.319899	1.996484109	7.998881741	209.8594689	31.39242433	4.311534501	16.00866513	20.91321556	6.268011328	25.10466474	9.261906906	5.903285716	20.20235125	17.64884401	10.27610644
DO34961	632	1	-0.053448829	0.180995368	-0.716038265	0.064688264	10.10513158	-1.423931006	0.516425531	1.839980068	4.58892336	0.668902483	6.141488723	1.243309192	2.364184408	11.01521793	0.653650961	10.61791895	12.38203349	18.26914051	8.554939882	4.758578429	1.498654589	0.700904635	36.37954289	20.52113598	3.912109802	12.57035329	5.388631525	8.179339851	2.683444268	10.80463402	46.55802496	3.421078965	14.84748722	3.106480242	3.280462643	83.46743014	150.3837401	3.263045178	61.59149426	20.28812731	34.53804923	9.313528422	4.230501958	10.27427424	38.11904302	33.62225877	10.40991042
DO224688	633	1	8.81169182	0.304628298	23.68337815	4.196537056	-0.358419399	15.34737685	0.718195889	3.62285978	1.886115906	0.657286154	0.665655828	51.24795404	9.989822731	32.26404771	0.813282026	39.85256024	29.62590344	24.20999956	10.35173903	5.569099394	2.02261333	0.764082562	7.425862457	7.104049481	48.62630635	4.003758139	7.186741114	2.856822136	1.973816194	6.176428485	131.3033426	4.209646763	9.46790972	2.447245368	3.591300047	182.1198377	1.069403101	3.382580427	22.74071265	28.69266818	0.771556976	8.107290059	4.430817598	15.48378774	43.13828242	64.51753407	14.44999967
GSM1527169	633	0	9.125242392	4.467618425	6.890863161	2.035476045	8.820401873	1.224353833	0.514936883	6.679414785	2.974879094	0.568667288	0.444339437	70.26231343	9.635925222	24.59368725	0.796588836	22.51354122	13.4124124	25.40676803	6.786733659	10.30580149	1.842800925	1.317394604	19.29225953	6.897194806	11.09872636	3.949096923	1.844125957	6.247842023	1.885394311	4.884531875	45.81847862	4.034702829	14.54713611	1.970614306	5.531353237	381.7478556	47.90090566	4.751832637	28.3726504	12.27415654	-4.880980279	5.589995278	4.395306226	14.30307301	20.38610235	33.48181706	15.94352273
GSM1383835	634	1	11.80787077	-1.694617322	14.34019973	4.31963396	-0.316267541	15.60503219	0.92524355	2.754148797	0.806052065	0.922228725	-0.735658313	43.35470907	8.416447308	29.89530069	0.775205377	27.06580054	14.0635635	20.35781493	6.87768721	3.275856049	1.044615586	0.356401189	10.04431052	6.283815531	14.41799568	17.06497354	4.340198079	5.064973818	2.520742938	6.161732841	37.19937099	2.059876518	13.26974874	2.302663936	9.291350524	368.1324727	67.48590901	3.845522171	32.54706315	14.39742692	19.92871115	12.80287063	9.705419727	19.23600735	26.27656466	23.89919898	6.11414642
GSM1527167	636	0	13.95269873	6.879913473	2.041989998	0.257805844	1.28662881	-3.335565727	0.464700382	4.875498309	3.313185705	0.538043493	-3.091650163	56.34854883	11.10700118	-7.213808876	0.625686734	12.16828915	16.31337175	31.64738929	16.16903629	7.105043228	1.265662594	0.707061365	9.529261544	7.626543751	2.247210041	5.62021013	8.55005802	2.863813152	1.724761324	4.651562425	34.23497264	2.875713525	16.21891508	1.897553723	7.424988121	391.4283061	52.99756188	2.703670636	21.07564047	12.19918172	11.87377845	13.89435516	6.366020041	12.67605988	17.65890616	29.46024396	10.31512436
GSM1527220	639	1	5.214752539	8.861386219	6.338161921	1.849046992	6.036126121	9.559824808	0.408106319	-1.162025764	0.69491724	0.489833462	4.27070047	57.73660075	3.545705493	6.939857983	0.679951252	26.07571475	25.06104499	31.9740171	12.30602492	7.772118003	2.649520761	1.216923346	16.89398848	15.0364243	-4.834228723	2.674762441	2.514948203	7.766105942	2.87312435	5.687537957	38.83765333	6.009616116	19.63141122	2.507326799	3.005842232	392.3619047	66.24309633	1.52285114	49.94062062	17.81817361	-1.769016883	17.71024909	8.618690112	21.12496196	28.79856684	36.48411901	18.28409031
GSM1527205	645	1	4.535259578	1.067265318	14.47916241	3.982545902	4.648960073	18.76458276	0.526994249	3.982510413	3.765952817	0.711083192	3.122362643	60.12094282	10.90490919	50.3471476	0.664443047	26.6345493	8.883802197	25.73317778	7.274496283	6.348401	1.42468814	0.499994614	10.41814102	4.480061408	8.071802033	6.989758391	0.535600572	5.179623114	2.799351245	7.285167583	30.0518267	3.906639849	11.16698891	1.651343286	6.638023617	369.0688134	64.07043542	2.5711815	29.23624256	14.6795794	15.69762975	15.43600555	7.646931161	18.92541731	23.32324362	25.68366404	7.710444683
GSM1383807	645	1	15.97895441	6.32420068	6.602742807	4.341533404	6.307304058	5.1504586	0.70769524	6.918707975	0.910513942	0.667971025	3.104365658	26.04639083	8.997965378	13.23463802	0.806525597	18.36103833	20.55575617	27.48524378	12.28308836	4.845341691	2.942527336	0.910609051	10.4711506	12.75580272	5.773417358	6.15104481	5.088309693	1.592517755	2.415700276	5.501145523	21.72470458	4.226931195	11.99603257	2.440357187	12.33436712	380.8548051	75.13316541	1.049605994	30.3853288	13.82063163	17.91224875	13.10347635	5.759593072	12.67383195	9.467423606	23.41661811	10.62268076
DO49478	653	0	5.079012588	0.001756543	10.35832418	2.486408991	7.566928904	-0.008414491	0.611924118	5.780273328	0.126737789	0.657286154	0.717753047	78.8025975	18.96190468	2.920664049	0.699344191	25.56589332	11.80651595	24.43935159	8.089894121	15.97450117	1.372158898	0.70045978	6.432803221	4.479046696	6.0536052	7.599463097	3.101556494	4.059856455	1.714550081	5.259452953	18.358725	2.056055603	8.272349277	1.955809482	3.567336352	7.092291563	-2.542661835	2.473121836	10.74877538	1.302760603	0.774709745	13.00505268	6.466390321	10.75281058	12.81926584	38.07762502	5.227323587
GSM1527165	654	0	11.98816561	5.407114211	0.191305446	0.295817432	11.01869854	-0.414597709	0.46156875	7.168969399	0.862890901	0.807130153	-0.870363604	65.74963722	12.17691717	15.42656551	0.638085582	13.80472573	7.723972726	29.72443643	8.752325807	14.80223046	1.535329787	0.94580607	11.69618433	4.220599263	-3.853478242	8.96419369	10.38098808	5.337854285	2.020052535	3.203631293	29.67148194	2.966521029	7.368682176	1.756923753	6.881171438	387.5357569	43.09785285	4.4024777	24.71771052	4.730107908	8.642773214	14.24698116	4.079711613	12.31788752	3.627361837	30.103277	9.758403263
GSM1527213	657	1	10.66883057	0.700253676	3.714262023	1.880597671	15.35467213	13.40052439	0.343814727	3.344758494	-1.096056782	0.544425412	0.946739059	92.65716065	15.89119764	13.37829288	0.883740844	26.58111506	20.37027097	28.81732859	12.97106835	11.08587247	1.775554728	0.718293373	12.32931697	5.662774824	14.64886297	0.326197947	6.671819863	8.358121592	3.009630895	12.13602312	54.35043906	3.920475897	14.31831667	2.230339863	6.873133902	386.8642525	34.54725934	1.824035672	30.50014922	21.72892605	-17.35675672	21.96744028	9.286597011	20.84669289	28.51696386	51.13078519	14.78331458
GSM1383826	657	0	8.479355533	7.585975751	7.413811816	5.110441815	16.37904278	6.433888881	1.311570531	5.765953522	1.502570756	0.723637815	2.619933868	33.73666547	7.496532214	1.31923416	1.457757152	20.35464608	15.10315578	25.61492487	8.935272528	4.504682888	2.257681533	1.732860754	11.04075936	8.305861054	5.66355516	-0.21165691	8.14133709	3.229563381	2.439242626	5.140395112	29.30129829	4.805470255	9.206624727	2.377842375	12.16973549	366.0515237	74.25235519	2.380440792	29.84305024	10.33684018	14.1413726	12.50880973	4.796163889	8.152333527	17.21292594	20.59866336	2.400993179
DO49436	663	1	9.134606265	0.544753986	18.24662563	4.162475717	3.34311025	3.360830763	0.611924118	5.441121257	2.492680874	0.657286154	1.233389277	88.97994215	2.401262346	5.157678751	1.278970179	32.30947878	8.773494131	38.00248699	10.655815	11.16757156	4.310541194	0.869654525	8.837440836	7.071448305	21.76145494	5.590212287	5.356699901	5.689764132	1.722279199	7.145479407	42.48445756	3.342931686	18.27878054	1.899010938	12.23413772	411.9320582	2.758866643	3.719652761	29.41079862	19.18117317	1.89194999	13.0073278	2.537719499	33.96297372	30.93553001	23.45252233	16.16373939
DO34616	666	0	-3.347598409	1.767432795	5.937732931	0.27781871	14.03906164	-0.86788858	0.557677898	5.330634269	1.894565917	1.651507276	0.570647803	103.7137104	17.8800395	0.02872641	0.653650961	62.98696462	20.35392414	46.88778111	9.352521795	9.814939526	0.919396851	0.700904635	21.6923532	9.676261831	60.40230448	1.842234565	6.15649197	6.798725608	3.19599032	2.933681046	74.53494987	2.859607478	14.17632908	1.845491935	-1.092532514	218.4955729	-52.14231935	2.3148944	25.22731423	20.07175198	-3.299679178	5.657014349	10.45276243	3.998689057	27.67241745	38.86148585	11.98104735
DO35290	673	1	22.65433895	2.425002519	10.00695424	2.417178489	7.445795357	1.379999842	0.611924118	6.209167735	5.00437568	0.657286154	0.692463955	-3.439008969	6.771059744	1.067897982	0.917216604	30.17414527	24.50851336	45.73366379	21.84300383	7.693155531	2.19664956	1.103422083	9.751976414	9.641900351	1.443957143	5.658383633	7.033453316	2.849648019	3.009274352	6.166622937	47.24396936	6.117624953	13.72774055	1.949379252	5.27139036	-9.388266856	83.43961704	1.944432073	52.84121335	7.628935918	69.35941786	18.02379836	8.636305108	24.88580173	21.42414342	34.31662487	10.20980437
DO227671	673	1	4.233087277	2.048237924	3.873302883	2.393871944	9.548435149	-0.45425378	0.611924118	5.009017035	4.157492482	1.625927269	0.71696921	16.34250903	7.852878686	2.868331823	0.82206596	11.88212518	17.54566902	25.22981284	12.61722989	2.692372563	1.169151617	0.80235679	7.723308633	6.094046907	3.324420286	2.872686628	9.596157292	3.447698135	1.350848684	4.874537526	17.56342791	1.968240303	19.71001443	1.422247486	13.23639259	1330.333474	153.1023342	2.077391816	34.39793491	18.23655608	3.490379503	17.86959677	5.36378168	10.43701516	13.65896637	27.5690579	10.61638894
DO49419	681	1	14.85968219	0.873735237	7.11294193	2.26759252	21.88121427	5.358717494	0.661602766	5.280923927	1.23171347	0.657286154	2.434301662	88.17030461	8.629522674	2.488134516	0.711354931	21.60227841	6.675534815	20.41668123	8.005174863	8.367889499	1.197490871	0.841966074	7.493155628	5.022514614	9.006017555	5.242108792	5.190468772	2.326421983	1.360603378	4.746975445	49.11987391	1.687167671	11.8535366	1.456059849	5.239795057	195.5224719	-1.279423228	2.69870987	12.82660666	12.53706679	4.372155929	5.55385188	3.768168073	7.134281762	21.14613014	13.36247104	8.51637033
DO227704	681	1	0.618498107	5.105363902	1.856449735	1.820574157	0.556484457	-0.091387254	0.611924118	5.542538961	4.691667362	0.657286154	1.521301412	11.81146212	3.924319237	1.010729757	0.821231613	25.43104596	31.24396059	20.53877662	18.86626619	3.515678889	1.80381599	0.736571285	7.540834101	7.860040262	4.276055355	3.308155119	11.19850789	3.250358158	2.705612146	3.701846469	52.53814266	3.694608912	11.75078618	1.894058813	2.049001424	586.8142965	78.13653277	2.979529902	41.76657007	14.09871216	0.377628093	9.311795421	5.511993059	11.82396097	25.91740142	48.12141841	9.185118277
GSM1383836	681	0	-0.861341634	4.384358098	11.43312251	5.984986382	4.61886789	12.17110149	0.368296174	0.211263874	3.589762143	0.581580191	0.679757875	40.52342552	8.886486531	30.96911505	0.960798025	22.00325973	20.38586177	30.0289798	7.869157594	3.34633718	2.043684302	0.447758246	8.722272281	8.771890122	12.08070399	8.10134247	4.554533213	2.636293412	1.871458758	4.163489048	39.83378571	3.947786356	1.88115548	1.854373084	7.424797256	359.1822976	51.93843168	2.473455011	25.19716995	22.20433232	22.5549096	5.269563905	7.378803454	11.85035538	19.19624487	22.61917578	12.3584188
DO224740	684	1	5.667064949	2.176701333	7.808587528	1.744827796	10.41403021	4.105790514	0.611924118	3.857042011	0.486512809	0.657286154	0.796565293	35.9515179	3.48040479	2.501586804	0.813912807	14.4982173	12.91862809	24.4430213	6.537409012	10.55308807	1.18109924	0.858208295	6.229762272	5.241634169	4.873213855	4.935604583	5.744214875	4.605519453	1.690627518	5.919350337	82.08833521	2.556031599	6.242858665	1.850736151	4.720511956	163.5479093	41.98443881	6.250755728	29.68675989	14.72378263	1.127601972	7.473471867	2.590357744	10.32499026	19.28573832	24.67466922	7.529412429
GSM1527210	687	1	6.17336427	5.535932146	1.392092977	3.424075672	9.302677866	6.179290733	0.372870219	-1.771454006	0.701741355	0.310465892	0.774242043	72.23445682	17.12066456	22.71488991	0.833478893	33.99855705	20.36638137	37.60329164	14.01001028	7.932769703	1.710572642	0.688759396	19.30508226	11.84954924	-1.46976328	0.11357486	0.987220595	5.963225692	1.80928819	9.136002863	52.11897404	4.280892926	14.74426496	2.32859718	6.052329748	398.0046923	40.86254306	2.608309938	37.51198907	25.49099767	-3.661667643	5.164111435	8.646318831	16.94328727	32.2594361	50.73622097	10.23723184
DO34696	689	0	8.342916134	2.617893465	8.705334247	1.689807458	4.532062515	6.731349305	0.498745968	5.330634269	1.8679638	0.668902483	0.276036015	42.61335452	6.763168078	21.85172985	0.85781354	27.27307424	16.99201231	28.8719625	12.80472756	6.22544012	1.522541591	0.995562058	25.19206549	9.150132902	10.60387008	8.39658663	9.122025121	3.187195588	1.932931298	6.245028138	49.44212979	3.999696041	14.67298575	2.746197526	7.514874024	478.0129096	183.2649826	3.96538021	42.36453059	8.435502548	35.31595446	11.92849438	6.414914378	16.77503339	19.93967602	33.68913991	11.75112314
DO51525	690	1	8.156414295	5.448042682	15.25955418	2.788342854	11.94203964	11.23799163	0.631442633	6.187975843	2.61082596	0.657286154	0.856345986	8.983488476	16.30736159	322.8286405	0.820279346	23.51686212	17.1401861	22.25851698	6.808460685	9.266462005	1.521185766	0.706525742	7.284678938	6.255552085	4.428913073	3.724018122	8.800263335	2.332176446	2.139731733	4.397295869	29.49963718	2.186573895	13.63784504	1.502722226	6.238263945	413.2581675	19.0563763	3.183902919	21.85375521	9.896068492	2.33513557	8.416928547	6.802761221	9.270768905	13.5126506	44.60543586	9.932055564
GSM1527143	696	1	15.30905291	5.575382897	4.539876931	1.911784314	12.02910279	-1.099309512	0.358816293	7.724959027	2.633025455	0.461251253	-1.072664481	72.06626697	9.148346713	-15.5952801	0.962728045	12.4738716	20.62416447	22.57597383	4.868119234	7.597724524	0.268586437	0.702363148	7.196165657	8.298059144	-3.703909192	3.651029455	9.717678324	8.65893916	2.083114317	5.629938898	27.44100676	3.123947558	16.21413918	1.98177539	6.442394103	380.933591	85.62703745	2.495340994	29.08497263	20.68745167	-5.884376444	4.743419326	4.697583143	18.02876899	25.29389304	35.25123418	9.499093718
GSM1383838	697	0	19.43893335	0.369012916	4.503567965	3.877720943	6.137669825	17.75368899	1.265759061	6.344515314	1.392423915	0.487952274	-1.854814205	41.60178715	7.320505281	29.52418956	0.612832975	20.00809967	9.662370041	25.90416375	7.752369544	7.068642822	1.346775586	0.693970442	3.629071928	6.281330158	10.26071895	9.960588013	7.379242616	3.414746442	2.019131167	4.391016779	30.74567105	4.460697459	14.42931184	2.193952523	9.407339866	365.8319639	61.63910288	3.749504845	23.23967879	15.29427405	21.18438439	11.56141416	4.050678044	12.91479902	10.7038775	23.71969003	7.236003437
GSM1527161	708	0	13.22966896	1.453629096	-0.476201123	5.836055828	8.608433093	3.086222963	0.78973818	6.886973752	4.303621861	0.435213618	0.439898496	53.5057518	9.399525295	-14.21431437	0.940765366	0.317167697	6.315857256	26.81569245	10.74271284	13.46081567	1.018222124	0.638518462	10.30005736	4.3571435	2.03792732	1.786722657	7.170083774	2.525256554	0.448055632	6.337464808	15.90359951	1.769028831	13.8297683	1.72391597	9.414437215	380.0296585	51.87752723	2.760053716	15.45287758	12.71637614	0.691094203	4.456447418	-2.411448032	10.576088	6.71454551	27.54338858	10.80849897
DO34608	709	1	4.751552093	3.402934015	5.315022568	3.24166234	8.203729978	9.590994539	0.54589151	10.57261419	1.924967953	0.668902483	0.918825338	59.92233349	3.874168254	28.97607502	0.730211924	16.06513031	9.177537432	34.66757949	14.47131026	2.204512792	1.600173983	0.741085186	17.17823593	10.59698946	6.362040158	6.015996783	7.665736814	1.632865808	2.299036171	6.149674745	54.58382065	4.128277112	3.424335854	2.316182968	4.065753791	228.3006078	38.00385808	2.44658233	35.4364418	9.56546717	14.26003358	12.52682425	4.760055378	19.08554926	13.45235589	46.28559462	8.977687887
DO32863	715	1	6.435781214	0.573515796	4.184919564	1.603222835	4.553917879	3.02440484	0.534105112	4.922791269	1.085118351	0.668902483	0.383167599	16.91965122	4.675383556	0.066223014	0.704691588	15.37280129	11.90979505	32.71324466	9.102530834	19.37542338	2.478017932	0.727691667	26.0108389	9.321130383	3.42617252	14.17801937	8.248248047	1.934588476	1.890219929	7.631980672	21.15194103	4.213997825	14.79379172	1.973334136	12.70395999	492.2616771	20.63327102	3.342058114	30.98408711	5.911107353	8.902093731	13.74566642	7.143047105	20.96528556	4.511382168	8.897526219	7.943039599
DO34448	719	1	30.75799904	1.767432795	6.018454447	1.536619846	6.78314284	1.806407697	0.86412402	5.066736799	1.335932881	0.668902483	0.758128008	26.12068603	9.074366337	3.403417946	0.730211924	8.057599874	21.42209246	27.36690423	11.82858423	9.944367191	1.325474463	0.71429815	5.65022009	8.143909646	3.385677524	2.182318321	4.488381073	6.003274839	1.859710708	5.11812926	36.59865844	3.476798062	21.08927747	1.659539652	22.65098476	224.1420888	-1.054362879	2.595827699	21.79987096	11.10415004	12.93147133	7.008817728	4.180855796	9.980570996	19.25190752	8.919819933	9.518965211
DO34785	721	0	5.110687342	0.62258085	8.60154385	2.422442678	14.19205363	5.645744527	0.563571082	5.654509933	1.491742272	0.668902483	0.972390997	86.88894125	6.185367402	4.078355254	0.730211924	39.4476716	21.93930556	28.98428386	13.69754353	5.690467399	2.346640334	0.928594493	12.46124477	9.46581755	8.994204218	4.222825302	9.572146346	4.522090895	2.305137246	6.713124184	57.46796991	4.132563057	13.048777	2.153475032	4.250527708	244.0172029	59.81095925	5.940694703	38.04528705	20.16792077	-0.284198272	14.80937386	4.379438662	9.5595845	20.36721308	65.59270595	12.64206835
GSM1383832	727	0	11.29879334	2.080459773	3.595594951	1.0520878	14.89736847	15.06211945	0.256888072	8.282220042	2.788176906	0.892794838	3.615802642	34.87866487	9.29218252	13.3304791	0.807442383	22.93014892	18.31243058	23.95482454	15.28944176	3.461096348	3.48020596	2.091472248	14.4505767	7.320713188	0.868054331	4.912651952	6.957523696	2.687483301	1.914281713	6.228907638	30.8458479	2.343862257	6.59588932	2.374060379	0.351893247	374.8034494	72.30433869	5.544725143	33.25036751	10.05710996	3.121368715	14.25276119	5.693962448	15.61505613	10.85207499	30.47657267	11.05322096
DO51495	729	1	24.5742069	0.580707546	4.279479207	1.620811819	13.52451198	1.954666594	0.611924118	3.745303107	1.596483371	0.657286154	2.65271352	33.29241126	6.211110684	1.176154331	1.070626167	23.61551619	17.17797158	26.02172242	9.660153067	6.090798531	1.142886265	1.138858213	6.105344507	6.832248843	2.223632057	4.928763432	5.368857387	2.704184762	1.481117205	3.149143057	55.43218138	2.16224738	9.631227594	1.740757743	5.986325646	313.6884566	24.17788333	2.712903159	31.90960946	26.39337034	14.47702586	13.00726559	4.680322845	20.89277063	33.33083413	14.78686963	11.52368748
DO49463	730	1	9.426179374	2.337192065	2.392564627	1.412716359	14.41285546	-0.260900439	0.611924118	5.55736635	4.937075026	0.657286154	0.500077275	24.43350874	1.519720109	1.174207313	0.699344191	15.78457671	8.312336292	28.95545936	11.22794286	8.092432852	1.027609212	0.70045978	7.897023953	5.597305267	-0.051768868	1.768990395	3.144762862	5.294149937	1.582529859	6.528912572	37.02437598	2.573901612	27.72924117	1.359246746	1.674706419	74.88836886	3.786233431	2.045614331	25.66504376	6.576391526	11.69858085	6.045570171	9.438267187	7.794710605	7.46670643	12.67157028	4.814540747
GSM1527135	741	1	12.84807676	1.6822799	3.114310212	6.033142228	10.89000569	3.917699118	1.104840904	7.850584168	1.073623262	0.405236644	-0.672095529	59.38909843	12.51811384	-9.005979673	0.931201535	14.36645794	12.43479438	29.55450116	11.66504865	10.13241939	3.500378409	0.623078431	17.22507093	4.059936101	3.147900376	4.981710316	10.2508364	4.69560659	1.584085728	5.212035372	29.85240225	3.093464765	16.83154772	1.916647054	10.38596107	378.928621	54.8696201	2.680143083	23.18900949	13.79813919	2.713109273	9.826816637	4.894567254	10.96315987	10.44526252	29.329236	7.076661486
DO224633	742	1	14.77735894	1.801419352	21.44115334	9.071016465	1.635536717	91.09930415	0.721363264	5.804800404	1.432218801	0.657286154	1.087846017	2.31669913	3.875636327	1.417435306	0.699344191	10.83068898	11.20074869	53.72068911	3.983317509	10.19303123	2.141245087	0.70045978	7.759288312	5.868699612	51.76171253	4.96945276	7.563158248	2.512451126	1.384146211	5.740180433	42.56174282	2.562560453	8.843210631	1.616358043	14.31037124	297.6901133	35.89613693	1.856958816	12.59121852	12.65696231	4.136423003	42.22204488	3.302324141	13.19203156	0.466231632	27.12206405	4.663853733
DO34336	743	0	-6.530291888	0.769776094	-0.865949525	1.037095566	-1.87150418	-2.006450837	2.001510861	-0.103270536	18.23932199	0.668902483	0.115338684	12.35372912	0.145433351	-0.233749676	0.636637421	-10.68761754	-9.273619271	4.790972516	-5.611024664	-2.187445251	0.782047082	0.91520089	1.244791414	-1.793385812	11.74784704	0.852897901	-4.196386009	6.972445429	2.720054562	2.786316387	-18.39384384	7.162797782	10.75341012	1.026139805	-2.755502215	-343.9582757	-56.37404816	1.410639004	-1.653167138	-12.33665042	-2.915095555	2.133466816	3.320330042	-1.630737438	-5.377598619	-12.57218196	68.94894363
DO227684	745	1	5.67281664	0.563867534	2.391528413	1.682279552	26.81276019	8.607812805	0.611924118	8.446804428	0.183553728	0.657286154	0.489945499	15.81409436	10.35653845	3.803478217	0.699344191	9.223619451	14.35291205	34.28925349	7.392660567	4.742480452	1.04508511	0.70045978	7.276984304	6.352202525	3.997536019	4.539717101	9.479462851	4.000160483	1.732912294	5.647161313	44.0651534	1.913631807	7.37625946	1.712900686	3.266019991	1318.382052	-3.460188432	2.788842697	34.45975429	13.65379598	1.61604292	11.6898734	2.979612522	11.46901104	26.36950957	47.97628269	11.44113873
DO35305	746	1	11.68958392	1.388983314	13.03983257	6.187709347	2.563595734	8.722831817	0.670276132	3.746502564	2.523094495	0.657286154	1.022411914	36.63293913	7.516382487	8.892852484	0.711835773	9.342551713	11.41323422	30.8512833	7.954955354	4.537255699	2.288039326	0.72494068	6.981993409	5.943423606	5.360062386	2.572021992	6.537784189	3.178466186	2.323452016	9.701692391	30.41767726	4.032607109	13.34868057	2.294768897	6.431853148	15.49819895	31.49981933	2.703586639	22.9620788	12.50958999	8.656894054	15.46119571	5.908434355	15.40346146	16.79325173	24.66530391	6.748957044
DO51535	764	1	10.44864487	6.79036458	14.01269966	2.427021327	8.017715456	7.837914473	0.726984658	4.120715417	2.203267565	0.657286154	1.404256754	23.2807171	5.031230565	150.9226553	0.830550967	21.52899431	15.56049205	27.51739762	7.570927783	9.739927683	1.946441453	0.873616678	6.05659257	6.926941613	4.157058742	3.804172824	5.192159584	4.55978981	2.135952724	5.606393031	34.04190971	2.59987142	10.15193167	2.082764321	6.948829412	281.8005243	9.727548012	2.367931494	21.7884792	17.45620437	3.276785726	5.337727042	4.855485226	11.83984138	10.98857261	36.12796023	9.885181954
DO49460	767	1	0.860955298	13.53720806	6.981617592	1.242433657	0.585209844	-0.586727043	0.611924118	6.859350875	1.690855784	0.657286154	1.15771656	41.35017958	2.645528754	1.001718022	0.920883248	45.54136831	34.14728368	24.65951603	14.86865954	6.143922212	1.027609212	1.084300279	9.003433086	7.394023029	7.731585362	5.876287329	5.723847797	4.288983839	1.761350613	4.136129849	116.1432417	4.297624856	11.83785467	2.829529109	8.867140708	285.5743161	-4.77488814	5.257929178	53.87491295	10.13142521	0.206699294	6.820329375	5.495997603	12.47033027	26.78935983	40.00446296	9.914262434
DO32900	768	1	6.485314749	6.37954815	7.390722888	11.28733411	2.739937735	58.12550997	0.598930255	5.462583449	1.955369099	0.668902483	0.945608212	8.963869515	5.61527166	30.32595141	0.891840594	20.02318249	12.04471905	21.23434093	13.11423425	7.096929216	2.591481193	2.120617298	16.85218036	9.334281094	12.09205006	8.61300397	5.12385151	2.958617863	1.871914782	9.001594039	16.7231529	3.738247052	10.35071168	2.211585207	1.956245568	321.8661754	96.00253	2.560711037	29.4800022	11.89752923	-0.607597643	23.7401349	4.528375367	23.60866806	13.74976834	21.04809777	9.825527864
GSM1383834	769	0	16.41268797	0.504759209	14.05159881	7.433800882	8.800653878	16.73392784	0.738409682	4.435103991	2.936498843	0.734299045	2.567206202	21.66534058	14.48805471	50.36064912	0.705012572	17.42930245	13.87172529	23.98061616	10.52502989	5.639562721	2.222963409	0.270069854	7.414337352	11.77189754	1.186158369	2.983532526	4.988207994	3.57201977	2.359797244	4.143560184	34.24814371	4.664234992	11.12145043	2.329678638	12.68869732	358.768526	65.09963026	1.573339055	25.68796922	13.35303593	-0.296165855	5.495382205	6.535680526	11.76718975	11.841163	18.82975968	14.37061436
GSM1383804	790	1	-3.867684463	3.657240665	3.535634955	3.488653235	11.1327284	7.197683325	0.330190382	0.09880667	4.743555965	1.038264404	1.698433843	79.11923319	2.354311898	34.12298481	0.781470707	17.09339805	23.66059527	28.6783393	7.501496803	14.29346914	0.664477788	0.327345382	7.026470945	7.106052594	7.816643873	6.92740913	2.806744485	0.502916133	1.423409185	0.50142914	23.80660126	1.497624855	5.694336709	0.982851379	-0.035046578	381.5333266	62.67719218	1.656247966	22.37284668	6.804669375	8.831854167	-0.252071513	1.945162475	4.994251704	19.00234894	22.31112737	6.371186176
GSM1383817	813	0	10.13512168	6.558939586	9.818356131	4.620063379	-1.505309303	3.514029287	0.505936642	2.343430266	-0.318858041	0.412036121	-3.258306904	38.31427446	8.59776139	0.687734213	0.960150756	31.64541516	15.12177723	24.40702049	9.269145745	0.942537174	1.871883459	1.545662044	8.132056176	10.5125806	16.86802021	2.203847284	5.54105201	5.551175137	2.233125326	7.036451498	49.70965926	3.971592598	11.91614773	1.574169743	3.256758963	381.5903271	68.68797516	3.003706069	31.40172086	11.96147035	34.94459781	12.88707082	9.059564718	18.28891222	24.13879511	32.3131526	10.8288717
DO224784	816	1	9.793757667	4.111633356	11.24150762	1.273013299	31.99192618	4.894691701	0.611924118	8.525858347	4.137746977	0.657286154	0.609989121	95.7914	10.2203483	17.38877472	0.793116648	19.88664676	5.808306661	18.95996886	7.110126162	7.596773984	3.541551909	0.70045978	5.763298067	4.809717038	1.694336235	4.511823244	10.9448506	3.6215982	1.906908388	3.617211494	32.24455214	1.880682756	5.74700743	2.287405643	11.5512979	154.4534202	29.26692397	5.336579122	9.530310749	11.07282542	0.196354674	25.67418235	3.8192106	3.696952298	24.42532721	43.93952113	1.292124928
DO49430	821	1	12.86832043	0.116021821	16.90745466	3.35322378	9.396891589	8.725178727	0.611924118	4.047288899	1.178807955	0.657286154	10.57771923	117.2925545	0.854963141	1.181116517	0.699344191	36.72926432	10.92088559	28.90308834	7.522474369	10.73493954	1.261138467	1.264016421	10.36881789	8.393852293	4.855325824	1.768990395	6.445140697	2.958669616	1.986971996	4.291092249	49.256256	2.551678728	15.5692827	1.916425689	5.334615675	396.7338231	-1.464032974	2.26891114	26.16890234	30.59439668	4.207329425	14.89468197	6.724386784	6.40709475	34.37477244	55.6619272	14.7392669
DO227687	823	1	6.832749232	2.02322306	5.989849603	3.982632569	3.959975357	4.824062171	1.080752148	7.911520215	1.924084811	0.657286154	0.635446371	44.22405519	9.057483062	10.28617467	0.699344191	18.3865043	9.715260618	26.29081921	13.04895004	5.779522952	1.988892173	0.70045978	8.637670928	5.415735296	0.352465161	2.646939313	7.717699487	3.648548432	1.485401815	6.796404551	11.79351224	3.731767035	9.547901786	1.634276002	8.498276382	121.0012564	4.980835024	3.874778258	20.21546618	8.311377983	3.084586343	16.43753321	6.255254408	11.23151576	16.84932537	13.30967341	6.44810028
DO224575	826	1	2.0378059	0.05519521	6.6272831	1.265543165	5.579395217	-0.600335562	0.674661217	4.678869339	3.31991392	0.657286154	0.408069174	19.11256764	9.652601833	1.456764897	0.761535978	25.30962558	13.85872391	50.00016063	19.66593329	7.339506931	1.05029189	0.899502525	11.32422682	9.1806715	8.27517045	5.107665183	5.0352777	3.269347261	2.851049631	6.001012477	94.59666685	1.386456293	15.27914922	2.34589572	0.411273968	856.5592461	53.2973334	4.100553586	78.83141413	15.51787273	0.222097596	17.69401262	5.010444366	31.94175332	31.08874167	52.11602718	17.89859622
GSM1527151	828	0	9.268733969	1.820246868	7.616493252	5.022591793	5.337997924	21.15056666	0.64328141	5.137928723	0.952425026	0.560927218	1.574709433	65.01562772	9.898946236	30.41507638	0.915125898	24.68345782	13.09105058	26.32563178	8.755067799	7.226213988	2.556618173	0.824854205	15.83573444	4.980993759	15.44144417	-1.053481228	5.655892399	5.411371048	2.539451736	6.046968616	32.00671959	3.893156283	11.91994168	2.74825425	5.671716742	378.5980614	58.41265277	2.698741099	25.58666661	17.42031273	0.904879492	9.271521877	5.652448417	15.36597301	20.84480108	28.53082602	9.791854969
GSM1527149	831	1	14.19551798	4.43436831	5.762856612	5.21913644	6.042691372	9.272234088	0.598059013	4.866971944	1.288636892	0.680386171	6.613874814	52.80998567	10.78475825	17.74250332	1.221751452	22.49796629	13.54315151	25.30548487	7.655594133	14.19685915	2.708609812	0.566348977	13.79186601	6.164398757	9.042768236	3.37892403	6.879615921	5.234804017	2.082132642	7.541904629	25.73432378	3.683489233	16.34277618	2.410516087	11.2202318	371.2446768	59.53947133	3.413813559	27.42181344	19.23331919	1.939098084	12.23803073	7.559248647	9.149382142	12.65774306	30.64014501	13.39369167
DO34656	834	0	20.55356259	1.48939706	9.524078512	3.661262809	3.264462039	17.50797375	0.569464285	9.541009895	1.392936321	0.668902483	0.677779298	96.1868891	5.237776143	6.440638499	0.90885427	39.3823495	17.97023129	12.24889857	19.17346194	16.45896117	1.767382267	0.727691667	10.08463449	9.327707516	4.549901986	3.913657038	8.72485243	5.006675743	2.469883573	5.222150901	39.37475229	3.768249573	6.686172769	2.130230777	3.819388569	304.5392349	16.38447381	5.677318842	24.64830739	10.3348086	7.82700612	5.61269128	6.596944667	17.93028688	14.32601162	35.38352435	9.801575574
DO51503	837	1	14.37371811	1.273590874	29.67021354	3.443741944	4.453912814	2.019495524	0.670405088	4.372959748	1.234262999	0.657286154	0.46226617	46.48713072	13.45610927	7.293159693	0.699344191	18.48782421	9.291942461	15.41714999	11.08329545	6.375124984	1.305345633	0.70045978	5.572678367	7.287990526	9.119786713	5.764784837	9.063498329	1.936758557	2.026272923	3.60124742	58.21337545	2.080291679	11.57659585	2.15146183	12.06895679	140.3045219	4.992776687	3.43120096	18.79610857	19.1004312	5.650607147	11.88333858	3.516428108	17.08262644	44.3186814	58.95579008	6.529975341
DO33488	844	0	5.717503604	0.75342084	23.28136269	2.116067633	4.794325111	32.81236625	0.528211918	4.263046259	1.358734097	0.668902483	0.624213595	5.933761936	2.818720371	1.116126451	0.713198382	39.97017736	21.23094346	37.40813719	15.11413527	11.48889082	3.493212786	0.861626815	27.53245526	8.15048678	21.05151677	7.098082592	4.541336721	2.775755504	2.268526951	3.263081571	64.96447977	4.299718538	7.276798333	2.513758673	3.342053948	345.4512859	125.1639092	3.394733108	29.22710879	17.40310804	3.045941703	63.51856258	7.705700339	8.81552177	6.70480164	28.53908768	9.954861344
GSM1527157	846	0	9.710218835	4.3036598	2.797346928	7.180185824	5.95283277	4.912373703	0.784589032	7.210824265	3.263592092	0.562941781	2.483304493	63.40572384	11.09639762	-6.94750699	0.797415605	20.27026896	6.704541532	23.63456038	12.4295445	8.373852057	2.931555923	0.882040607	13.85331737	7.446375813	12.14955549	4.669921975	2.151565635	4.509141843	2.075446301	5.521658936	34.53445273	2.634890762	14.67966749	1.88138934	5.785429844	379.5338408	46.86865268	4.575117691	34.28436333	12.0254214	-4.365030811	8.213629178	3.893171641	16.82447469	21.21638052	31.32131136	11.16488351
DO33984	847	0	9.965223667	0.409965611	4.104198048	3.521395686	2.608807326	6.440088055	0.610716643	7.501794894	1.278929441	0.668902483	2.847193219	1.658391485	8.057436009	0.366195704	0.993921906	12.30302667	13.95617347	41.36173183	19.41154264	4.508349239	3.755968896	1.303612906	18.48248487	9.4131987	2.383432156	9.664176065	8.009945855	1.943731906	2.720054562	5.976305344	58.22406459	3.343931047	9.545314801	2.304562227	15.30620044	-3.697360706	14.14917057	4.24631351	27.62319052	16.7299354	3.343119633	6.388316097	4.842797794	11.38058015	11.37046875	54.98050727	10.92723546
GSM1383787	850	1	-3.53213746	-1.969354644	6.011715913	5.95126869	17.64493455	2.315563079	0.862839087	11.78681839	4.456446419	0.664833677	1.187628502	70.45411704	2.06579161	49.2631332	0.885172552	6.982580516	10.08364591	33.84106498	11.43680058	16.95932795	2.000613303	0.325872679	9.967155118	3.949077655	10.04091786	6.023504587	11.3238634	2.566069806	1.74442611	1.895618024	19.81437513	3.443696448	17.44757259	1.388318971	4.842344872	349.4503956	48.54906	3.921739272	11.57261679	9.509365355	10.99960162	0.471844245	1.064633638	6.739488603	3.556405985	3.584631606	8.164430149
DO33600	854	0	8.404837722	8.047760772	1.671017236	1.25688623	8.859386469	3.686359558	0.840551206	6.27826945	3.042232777	0.668902483	0.329601762	13.77884935	4.559824666	0.366195704	0.8067729	29.9901486	9.616051535	14.13583702	7.102627144	13.16283321	1.110492174	0.727691667	6.258864856	3.053594719	3.507161622	7.190833515	5.362153702	0.809985265	1.798693229	3.245745076	21.65962643	2.028114207	9.545314801	1.618862622	2.679945411	224.8352197	-10.38806735	2.929435993	20.98792849	3.795424185	-0.782407872	7.363390723	3.949175785	9.637902402	3.619143046	37.3008637	5.361209335
GSM1383814	860	0	6.481216309	1.748802636	4.487546023	-1.039108492	2.779465788	-1.086212015	1.005795181	4.477009309	1.795359867	0.666605028	4.451107607	54.50841586	15.80491566	0.042716321	0.673584653	34.47006507	24.33305813	25.11887722	13.52808251	6.252885891	3.671897119	2.376506632	14.6220238	9.93663321	17.95694556	10.95720093	9.608953289	5.022098922	2.848774546	5.643895732	50.99500962	2.214725811	6.470030817	2.406272607	7.360808011	363.6549561	68.02308717	8.769264747	36.54020039	25.85511164	-18.81664667	27.94590403	9.481395799	17.57425435	41.09082746	43.94989412	15.69424731
GSM1527147	870	1	8.244873561	0.167831719	11.17752662	4.574530307	6.578760625	15.5739737	0.732697073	5.760292823	3.026562052	0.843142098	-0.278737032	58.03168167	8.783270073	39.09763808	0.842064318	15.20895276	13.82595769	30.36688773	8.7645803	7.553891867	1.753546658	0.8718576	10.21902649	6.703519406	10.9030737	3.925245136	5.156322963	1.525660285	1.74702381	4.868935896	26.88689285	4.058284764	12.7006795	2.368719902	9.570515269	370.4527373	60.39191834	5.112427497	23.93673723	14.04174967	4.214753031	3.900299626	3.914365011	9.598581561	13.97215697	23.37816883	10.09462267
GSM1383800	872	1	13.22101299	6.954246084	3.045991688	4.558796531	16.30208829	5.395216659	1.041023132	10.59899989	0.723682182	0.680686917	4.348800775	43.26274289	6.535071057	0.166102479	0.682362437	16.97392129	16.56679526	25.96244767	11.30009086	4.652390778	1.619078951	0.785151368	7.697936965	8.942948627	9.577222026	11.534848	7.423275454	1.931922729	1.730750774	5.336923726	21.15826804	1.403477931	7.634905438	2.248314445	5.406110478	396.0036734	60.3812579	2.658512993	26.71638511	18.03696826	15.70901056	15.91957204	4.218954965	9.751529293	18.46869432	27.61704847	15.64047822
DO33552	873	0	8.863047154	0.393610625	1.348130283	1.922918011	9.187215159	-1.423931006	0.46927996	5.438593416	2.289788829	0.668902483	0.249253141	9.323612656	1.277921236	0.928643964	0.645144184	17.84168542	4.252730622	23.12127938	8.352566839	10.4534606	0.859679574	0.834839834	7.751493263	5.993350435	5.319302462	6.634331531	12.98780783	0.672838559	1.987847703	3.237076829	65.53693978	1.680944504	10.56547588	1.787381853	2.264202986	760.7279641	-32.99713376	5.484177199	18.39238547	8.748041341	0.974437203	5.834303957	0.027165331	10.87148268	-2.384880972	7.247729207	8.321454679
GSM1383829	875	0	4.362931931	0.118166611	-1.325055142	-0.980329695	16.56556904	-14.87572727	0.985586259	5.267458838	8.15249864	1.345592888	4.030452388	66.40902157	8.156742956	0.826592916	0.804428938	4.335498553	8.335563374	44.55410437	12.46812731	11.61282007	-1.20098524	0.64056624	3.032166438	5.44366217	12.1255495	3.052246187	7.423435781	4.526223384	-0.873331386	1.450698744	27.73622444	2.027134638	6.661747719	1.550026499	1.932163213	376.7287914	60.98459535	4.701098487	18.71448685	17.00930242	-1.839621411	-0.682955891	1.608395777	4.187102713	-1.970623902	25.9337127	10.32143548
DO35210	886	1	8.651378	0.911906109	8.918716061	1.932125624	7.159837974	-0.456105527	0.611924118	7.038393642	1.90461111	0.657286154	3.595224824	42.47858968	5.631473806	1.001718022	0.739128524	20.28811423	9.314754152	42.51676435	9.258581865	6.438663171	1.951500955	1.047226211	5.560207354	6.20417256	4.551491559	7.095769889	4.066315584	2.410904352	1.550012576	5.292343844	26.24508203	1.492598057	11.86355561	1.546700519	8.814006915	791.443589	-3.979753806	3.64114195	15.41790221	20.60292859	1.55227211	3.197709257	4.523222433	17.4987164	18.12528058	21.06916529	10.17193397
DO35365	889	0	7.828033566	1.660308119	4.589878225	3.216470786	5.600569018	16.41709642	0.611924118	4.433953345	4.190205305	0.657286154	0.954471843	117.0192397	5.920497299	2.852304246	0.699344191	25.411452	12.61438927	23.5250534	8.744974254	11.46017555	1.027609212	0.70045978	6.110359926	4.59322727	7.83480804	5.086011174	8.431789103	3.615180756	1.677705944	4.754053073	18.11743293	2.748845775	3.677254975	2.230313161	2.806691516	374.3720207	10.29414612	3.106637165	16.71885487	7.490542436	9.025603184	21.10300431	7.647196293	4.927179651	15.53341659	31.01440963	5.980090302
GSM1383831	890	0	3.128398583	-0.204502792	3.695107777	1.445922363	15.27134395	4.022343368	0.359834946	6.656590362	5.558514093	0.871809736	4.816110164	71.20724822	1.062696595	-16.22842257	0.507189323	8.873286819	4.581939342	25.87403057	14.6919345	10.31135016	2.04551816	0.705850382	10.23014738	8.98425985	2.649800707	5.989252849	10.7145497	2.815515038	0.694805822	4.120359056	9.765378864	4.465540648	5.331021965	1.692639141	-1.589033732	376.2388033	72.94041121	5.187056139	26.17466454	7.050323132	-16.7103556	5.284992027	3.58937635	9.431804719	18.34805631	23.38756886	13.32162587
DO49457	904	0	13.69234415	2.437374924	4.670652219	2.715288426	17.60847497	6.631676769	0.636418807	6.518381391	3.605122721	0.657286154	1.842630272	42.58313528	7.368124089	3.2463875	0.699344191	24.59604978	13.24137753	20.10144214	10.45429167	6.237165444	1.407725344	0.920125773	6.185836477	5.603569458	7.906255259	2.588282068	5.517722584	3.764756639	1.773228462	5.183843357	38.72056432	3.016473616	13.85234255	1.912776599	3.604659589	268.2175215	1.524564354	2.657187766	27.29617073	12.35442429	3.044547286	5.952779049	6.727473205	6.925807557	23.48691575	15.22233898	10.21763441
GSM1383795	904	1	15.47417411	0.757019694	4.308086535	2.530887913	10.32422737	12.74705204	0.810469817	9.33794547	0.473252257	0.56098911	7.091999885	34.66142638	2.386376211	-17.21051856	0.732040346	17.65449208	10.41839442	25.99727924	11.96144365	3.315234922	1.803916062	3.051207995	16.15064105	5.495411961	19.45697489	10.81665446	10.60491996	2.841636796	2.054880249	2.230184306	31.36299395	1.823809967	15.06092535	2.685540549	2.893938813	380.5556606	78.28932127	3.47321423	21.35177468	22.85870594	-1.585271139	14.25408486	1.23872153	13.93376097	21.06059112	37.34635439	9.872044951
GSM1383811	908	0	7.746199724	0.041684596	7.603972623	5.701480302	7.761271966	10.89761309	0.404043347	2.267792832	2.001314267	0.686412425	-1.457374318	37.84665325	3.486395781	33.4784104	0.852095383	28.66306696	29.98846863	23.68812607	15.02029774	-1.267105687	1.746093079	0.67822908	10.01126799	14.76432998	9.727623781	2.947834716	1.875721952	4.806169087	2.112309959	4.374167337	48.48456854	2.902705835	16.12269397	2.729571126	3.280277767	365.7819374	60.30297371	3.955994963	23.57017226	15.00037276	16.43841187	8.8714055	8.887945957	8.764761007	26.74421042	29.99758593	9.318590138
DO33408	909	0	19.40184631	3.141254428	3.677526034	2.529007676	5.318849415	7.605132164	0.498745968	11.70017506	1.476541076	0.668902483	0.383167599	59.89470879	4.48278422	19.03948366	0.747225466	16.82278142	8.030668338	14.65250107	12.5547366	24.4058945	1.403106946	0.794659205	6.577678992	5.993350435	7.080822333	3.635406046	6.341837625	3.260340353	1.774287008	5.01410762	19.22919262	2.482435254	8.484887429	1.787381853	16.12228857	-58.5932949	10.2587032	5.554410524	18.89819007	7.401697829	4.636716586	2.399395451	2.708033315	9.011323635	8.898216668	12.44237775	7.296382863
DO33376	909	0	7.290278491	1.407621596	9.78931372	3.987619128	2.237268795	2.892013363	0.593037055	6.566157842	1.537344882	0.668902483	0.838476628	22.8138427	7.156069906	0.328699117	0.713198382	17.29304549	7.052451132	25.30024805	11.45955291	4.560120305	1.409078696	0.781265725	8.910819335	8.748960627	8.437396692	6.881666141	5.335674989	2.766612074	1.878015856	4.285957918	48.97764523	3.373932663	17.74690176	2.130230777	2.880117821	384.4675114	0.686109508	2.946995216	20.9546507	8.916341167	5.458326001	6.166709642	5.835712126	16.10930011	14.43753685	36.7657968	9.22197903
GSM1383808	916	1	4.356290896	3.560322433	7.881228607	-0.099848774	5.048517392	-17.23660198	0.983101908	8.436451389	4.853918759	0.765950607	-0.950835002	42.81489086	8.389874996	-20.67646726	0.91236911	0.580371869	14.97415078	36.17295681	28.82678437	7.435254196	-0.767591473	0.458207924	1.495056871	1.787116433	-8.972660038	6.862806686	8.059008853	1.669259258	2.436137895	5.482801567	19.55844844	4.576464781	2.395971323	1.564930733	2.08082581	391.3828353	83.84144719	2.946309078	24.46553398	28.98100132	-8.16778774	4.99634347	4.517811994	13.68776513	17.80929143	39.54155725	3.732791832
DO49451	918	1	0.8760644	2.645186798	5.429707888	1.881206304	15.76296516	0.671783759	0.617949957	2.683418075	2.321068662	0.81538893	2.625011116	46.43485792	4.16781204	4.384239735	0.716879861	36.1761902	23.0526085	32.46594396	8.426468206	2.484717373	1.099595836	0.912307444	7.454924164	6.370020709	1.918778972	3.822480531	4.962421681	3.394843451	1.91226848	8.147176303	102.5576346	4.524572845	9.614469977	2.306789875	6.407583299	224.8867536	0.263300031	2.715035631	52.25544432	25.37255223	1.011482396	15.0265145	7.13013807	21.84632419	17.92916503	16.75918355	13.33990211
GSM1383794	947	1	6.898645416	-0.068516426	12.81233973	3.199703825	6.684483798	10.73275203	0.564770579	10.55380511	1.911547994	0.352110069	1.694488499	46.47791694	5.305974824	10.62416339	0.651150453	14.77080233	16.50342723	24.29731192	16.94722911	-0.788388859	0.994895085	0.877435053	9.948974143	5.493499304	0.392371941	11.87974467	13.68274088	3.682700858	2.376091499	7.370360917	31.12209682	2.411431151	9.00297922	3.292588226	3.348430696	377.658115	81.04488174	5.605260429	25.38850732	14.38302516	-1.313827903	27.48069245	6.415580031	24.84559735	14.11705646	32.43448406	13.10517935
DO49448	951	1	4.991958362	6.037443459	14.55556906	2.639961745	19.2575664	-0.139514545	0.611924118	7.38493629	3.195274036	0.838368339	0.779693717	143.0495485	9.813840799	1.170717609	0.736543592	22.45295865	11.65898198	29.65548419	8.704825133	7.743597105	2.381049342	0.864186458	8.002699654	5.862338515	13.05344838	4.746935223	13.06408103	3.494712695	1.611349447	4.738124623	32.21088534	3.363501329	11.27084268	1.713530158	9.040368869	71.31378221	40.96481277	4.241046992	24.42795423	25.51038942	1.82917989	15.11946559	5.216323218	19.82522821	22.56402896	47.03620592	9.267212863
GSM1383803	952	1	2.90851455	2.877205886	4.592430962	0.953007146	8.401044315	4.170838218	0.502178684	6.042086663	1.280274111	0.594878398	2.517792235	45.20546519	8.953580642	-8.444204732	0.671843241	16.39311282	23.62178033	32.40904507	14.08023645	4.835534087	1.753862293	1.385178521	22.16375827	9.772955182	13.26413034	15.30413658	7.945909164	1.047523095	2.434149973	5.053707264	42.96247894	2.948329316	12.524886	2.397541696	2.195556858	386.1035121	54.73094832	5.666703406	31.34863959	22.69697455	-2.543767463	9.901662887	5.142445253	15.04109236	26.53349799	25.05804871	20.08514015
DO224648	958	1	6.819018616	2.460398364	4.249976015	1.93481567	5.068687022	2.445152013	0.611924118	3.513120564	2.129180702	0.657286154	1.026123737	66.55882007	8.968146733	21.86102506	0.782633574	37.28896751	23.99362852	28.47315547	8.33698129	6.800563518	1.130436539	0.70045978	8.859241559	6.321425664	4.118491148	3.305505296	2.702052938	4.121138942	1.39558688	6.542221756	26.54266314	2.838837963	6.620847398	1.631006814	10.96373082	759.1768826	6.505929227	2.759072821	31.25932862	8.459298592	42.47353582	6.549950036	8.31476558	15.92919471	14.48158709	43.08752629	6.595906797
GSM1527209	960	1	12.63598515	8.958405732	11.43127746	3.760977413	4.4290503	8.793010475	0.653039529	3.280311284	6.25100526	0.728998068	-0.87179209	44.30848637	6.837111618	-4.366597736	0.8946753	24.88325842	20.91116818	18.91405894	8.432916271	11.37618496	1.577441537	0.742410464	20.34109451	14.3053464	0.655890014	3.088767923	4.981474234	5.458223275	2.427241388	8.162109933	34.78094555	5.024381937	19.77217769	1.831659354	7.610473517	384.7869308	65.78665749	1.762061599	46.94828766	20.16188644	2.856072567	0.525894151	6.097672382	18.96657045	17.496782	26.57943146	22.53836677
GSM1383819	990	1	8.501807575	-0.310168685	12.72178615	4.90942842	5.886553343	18.26367702	0.402266815	2.332371217	1.128621099	0.519233352	2.634617153	25.56484823	12.93826658	49.96421032	0.701544752	21.03927014	5.66191861	22.08882736	10.27053148	0.921799242	2.112494568	0.26825055	2.198065787	5.257464501	10.75741617	2.169158361	6.095098483	6.852423666	2.112947658	1.790724824	35.06159829	2.759792851	9.386625039	1.844601115	4.149307135	349.5320963	59.07515024	3.373541999	17.96276316	8.670306507	4.364051886	8.672884241	4.617407354	9.349243817	15.75583297	22.02023993	5.93912355
DO49442	995	1	2.166679692	0.576307159	9.093825555	2.45311675	-0.216340336	0.138898085	0.999744828	2.805660454	0.157359052	0.657286154	0.492181939	16.16000294	7.450145843	5.832881764	0.699344191	32.52462141	44.71560153	34.99067334	15.9177132	1.909647332	1.173178702	0.779871364	9.567923679	9.489319379	1.216191683	3.659276691	9.493072906	4.393629581	4.58754528	8.028526494	41.53983235	7.308973024	4.270431964	2.383693632	7.725903343	241.2508099	-2.702533503	3.495200975	45.72485848	13.11300427	1.341130338	14.82166484	8.590517862	20.54777373	56.02308935	69.88598295	16.25115858
GSM1383824	1004	0	-0.511947149	4.092189223	4.527339139	-1.89180521	13.81028836	-5.936572527	0.103002698	5.249356709	6.051686016	0.904981592	1.4044669	89.19421413	18.57281603	-7.99724199	1.053078356	26.86474084	10.15257282	31.21107274	12.40484058	5.49337654	1.100795149	2.09824583	14.2488336	1.4393479	12.14169958	4.161223973	9.841222213	7.562614388	2.09790423	0.155756448	49.80545249	3.92479723	18.29298599	2.02201931	1.627422564	329.997128	59.927748	8.148543903	23.97077477	16.15350195	-22.10574479	15.23008644	7.244285507	13.6402942	25.06584165	26.55089566	8.359687357
GSM1383812	1004	0	16.18723205	-1.465317571	14.98717041	6.696537741	2.155035576	14.29013624	0.385250062	2.795317518	1.280274111	0.401497804	0.5150155	43.0718903	5.073242734	31.01142638	0.977675783	21.78372745	10.91939084	21.66714126	12.88357153	3.556565063	2.590123128	0.980966306	15.23771686	11.89858673	15.26919488	2.721734571	4.042412415	4.204520269	2.552977419	5.73315077	37.03768205	4.792069087	13.81781738	2.638299781	7.959558458	368.0222718	64.98998932	2.076895297	35.87887146	21.04303005	11.83579409	32.93439412	3.311130884	17.79720698	18.53948691	26.83818897	13.26162871
DO35148	1013	1	4.170749584	0.102111986	7.903373981	3.015073128	10.15763066	1.254468363	0.640188729	4.645903384	2.817462673	0.657286154	3.320013878	112.21526	14.01758687	10.23115874	0.719952526	8.648232204	6.417173531	33.76715153	6.402237372	19.52107174	1.30875695	0.887765306	6.157341715	5.62500782	6.456574415	4.50119104	2.30663062	5.551413423	2.109280252	4.422468787	46.11450106	2.627954807	10.14061472	2.224702447	4.146697787	244.4059284	-1.195765842	2.320714772	24.76529947	14.64547554	5.318662105	4.390160926	3.957787148	8.651326994	6.979862833	16.88006186	9.468705396
DO33392	1014	0	-0.065832613	1.718367034	9.524078512	4.467161622	6.717582966	3.501011491	0.699114514	5.318639697	2.289788829	0.668902483	0.99917387	83.80353095	7.787801562	2.503500053	0.713198382	24.67356368	6.512746252	27.41182923	11.78096986	9.09876096	1.355333124	1.317006397	16.38120725	7.893998116	11.57574109	16.31128261	7.400952353	5.116393337	4.648200929	6.27103288	89.94933329	1.779523053	14.23002457	2.048877271	2.941710017	59.06701785	-15.26820797	7.038091742	21.6667687	16.46547567	-2.023562653	14.03375348	6.414914378	16.13867044	24.51240575	40.51129175	7.219743533
DO49172	1021	1	3.240700572	3.959005485	18.991579	6.252128494	22.82484707	4.427748273	0.781619267	12.31194267	3.809877297	0.767162895	1.186654342	108.6947761	11.52423829	159.2766167	0.662157725	17.34529606	6.220409145	31.5226791	5.947925064	15.62198553	1.277700549	0.727691667	0.70135874	3.757294707	5.936847147	5.273994729	5.706366299	6.222710026	2.238018693	5.811605082	25.67793549	2.298135992	6.243211598	2.066310232	3.511430261	110.9867983	-42.79155359	7.424375921	11.87026792	19.15815736	2.154407912	4.947873691	2.476353305	7.523200841	17.69049216	25.55160565	7.904723044
DO33400	1043	0	-4.771761131	0.638935871	0.540913699	0.337761545	1.144510347	-1.238583827	0.492852745	9.553004467	3.034632045	0.668902483	0.677779298	17.16870007	2.348776319	1.078630131	0.653650961	17.5673699	8.525395886	14.74235105	16.88785696	2.264912666	1.206039909	0.727691667	10.49039115	9.242209221	3.567903227	18.01169694	13.70271352	4.467232098	5.185153203	2.50025888	15.75098293	2.388141746	8.068763337	3.228511888	1.709880345	18.1957675	-46.46018505	2.490477712	33.41990563	24.11077896	-2.443108019	7.141778935	5.786066854	23.76531275	14.49330834	65.3697777	10.76915923
DO33480	1054	0	10.2872081	1.800142408	4.992136504	2.935288194	3.54858	5.089702991	1.117531293	7.321868317	1.495542193	0.668902483	2.177620933	22.14971246	5.068288051	4.115852462	0.815279663	4.661254707	3.015910419	4.970680475	6.614557257	4.456577283	2.30483808	1.12949719	4.179328424	4.322884662	3.061719335	6.757998836	4.276557594	2.64775105	1.676658945	3.375771459	2.378221307	2.11383492	7.169409119	1.427099321	4.835647336	35.29847335	9.593222083	2.165648138	16.77517386	2.689495539	19.60050011	3.751197053	-0.072126102	10.54840023	1.518663632	6.601182188	6.027027015
DO51506	1068	1	11.00508027	0.890558256	13.73445174	2.335273145	6.354497784	7.247751184	0.611924118	4.117139274	3.017437048	0.657286154	1.125522318	85.93278349	2.358191188	5.998772875	0.722028028	48.81048599	18.98660898	30.03788862	8.920534997	14.91492666	2.743670158	0.994955601	7.067353285	6.997935186	11.26492088	6.193190692	3.105504388	4.614813683	2.080382908	4.988821595	75.29899699	2.986188019	13.35836176	2.221539372	2.209679039	254.9225754	-0.009819289	2.848332503	49.53794199	17.59216653	1.781153817	9.322513368	6.639943633	17.77797886	38.43394405	52.82398809	10.24243992
DO35496	1072	1	5.251918067	0.803842057	8.458863852	2.08363344	12.56323139	0.756004163	2.369414125	6.674697601	2.180379817	0.657286154	0.190119437	136.3113952	8.764924103	1.879143454	0.699344191	42.27490759	6.842611124	27.24591064	6.713854136	18.05068845	1.478347523	1.48245955	8.717087658	5.382639813	9.448958132	7.391009459	3.400523439	3.5841063	1.579603364	1.871518381	56.73210729	1.275723712	5.212322083	1.682642206	1.209168529	263.5459736	-0.572269801	5.298689622	19.39251405	23.79872359	1.188329238	37.82739303	6.044341879	9.03615289	10.7294342	28.78177728	4.745287965
DO227633	1074	1	15.67778439	-0.006542608	7.756357895	5.480980152	0.377233058	0.408224798	0.802620124	4.327442616	1.196657778	0.657286154	0.891306022	-9.133069283	6.900981023	1.054337279	0.845785157	13.25461806	45.36133145	52.29370757	14.2931186	2.489452857	1.256551668	0.772819039	7.403420144	9.938493708	-0.266574595	4.454419305	12.77151375	1.817286306	2.130673466	6.270581344	23.83640857	4.260502908	23.00418865	2.957134495	16.61228677	152.0219087	55.74699125	2.174250267	29.17535716	27.86629373	133.0637689	19.22008485	5.780055098	7.587638711	18.26633556	26.90468924	21.24250482
GSM1527115	1077	1	14.83861889	5.322938605	3.293392107	2.359243852	8.984045533	1.593786943	0.493496263	4.696807899	1.190637409	0.668196802	-0.950533756	59.23744023	11.19218085	19.51228656	0.742106775	31.9331632	21.27341939	21.77922876	4.85904857	13.57633569	1.568582587	0.79656375	13.49372499	7.39281062	0.440274357	2.955981484	2.727954908	6.588090811	2.182677911	3.716804071	46.22245858	3.698824472	10.76605833	1.901424286	7.951959205	395.7800761	45.05357932	2.631118096	31.52644115	12.99104762	4.157370543	12.76926409	4.953045914	7.593058209	21.30944273	43.59239682	15.51774354
DO51468	1083	1	11.12688915	0.456084117	6.028190411	1.719468047	11.582197	4.855183613	0.611924118	3.708089704	2.028927502	0.716989388	1.222823701	44.72973212	6.445349563	7.810585799	0.74245277	21.69011803	10.10549427	48.81861383	11.89615271	10.48643558	1.058819678	0.909555636	6.057406554	4.302168201	5.690143276	3.923635459	5.170237706	3.575659758	1.372130367	2.903803958	40.28140128	2.004296868	14.05059805	1.791959345	6.047113296	63.31349992	-1.087724009	2.982424926	14.37779585	16.25413893	1.469002566	9.530144722	5.755727731	10.25492804	18.0850693	10.06585365	5.371291517
DO35104	1091	1	-0.911804069	-0.010784065	0.124412939	1.148285548	-1.201706348	-0.563449079	0.61726257	1.463933797	0.313341239	0.657286154	0.175333143	-7.000900557	1.656877711	1.126227664	0.762309167	-0.978489357	-0.497441718	-7.886472384	0.627781082	0.427357123	1.034816355	0.774228402	6.619209045	3.891083995	1.43268611	2.039379979	0.256877608	1.370248235	1.282627511	0.720206653	-6.193215574	1.49447993	-0.619954583	1.547246801	0.292388553	-185.2234736	-4.560291849	2.418292074	0.632635457	-2.68187707	0.202362133	-3.07184225	0.273755477	1.458617223	-4.106187951	-8.313099911	-2.266276208
GSM1383779	1091	1	5.45135224	-0.195908928	12.13874877	5.034659419	5.997674998	11.54079294	0.646643549	10.49479661	1.002461341	0.751797236	5.298326342	55.71047149	8.087307671	29.51458081	0.930002373	12.54700304	5.362144059	27.10665606	6.170097428	0.788482641	1.49430601	0.569662203	9.424826251	4.150803503	9.480562576	14.85006144	7.200213916	6.017457874	1.994993557	1.144558362	23.55099779	1.420273451	9.351151665	1.422215539	-0.148342604	359.6058068	60.32786959	4.758847933	21.61556107	7.156474292	15.76721943	6.567629382	4.670536231	13.33936385	14.52976286	24.8621687	-0.458553343
DO49199	1095	1	12.10765511	0.50809572	17.63083878	6.911500658	12.48735298	0.323629556	0.887696739	7.993607898	2.217584103	0.668902483	0.70456226	220.4491911	11.93255087	11.91513849	0.764239022	8.083721607	1.093211895	17.59523011	7.376426176	3.533317121	1.331446213	0.727691667	-0.349278114	2.395931112	3.689388214	-0.074604399	6.024101962	6.32328419	1.646150302	4.303295303	-3.227966552	1.85667278	14.63271412	1.427099321	3.650011366	-146.4104516	-22.77612825	3.131358139	6.379694239	10.02226448	5.851650281	9.867546783	2.178479005	6.906407147	11.31470614	5.129741994	8.062790385
DO33632	1105	1	-5.725330814	1.276781892	-0.243239607	0.00474534	3.17704147	-2.006450837	0.75215325	14.53108959	2.734414271	0.668902483	0.195687394	1.395505411	4.16692017	-0.233749676	0.636637421	10.78773332	28.97796078	56.99638378	12.10237793	-2.342759338	1.003001057	0.700904635	15.41752518	4.434687937	1.188836536	0.358229835	2.158321027	3.726639233	1.341063774	1.095969406	-8.618116442	1.462356323	-4.616167283	1.514264491	-1.877823662	134.0826033	-51.51096616	2.156869419	29.03410651	4.276261026	24.80984345	2.643162108	1.069725113	7.219697419	-2.161820747	6.021521641	11.07094031
GSM1383818	1107	0	3.266791161	1.890738311	8.492096278	5.845059251	3.384444051	2.133555376	1.158833035	1.911521951	1.300757255	0.585402717	-3.44554551	37.12292292	9.028098223	-0.426978907	0.749757733	26.29614393	18.41182602	23.84186476	7.6154389	0.782377246	0.175426402	0.364813701	9.608236731	11.23466794	-7.65145398	5.529897864	0.038413147	4.475142963	1.922336145	6.29202073	41.39617283	5.553193624	9.00297922	2.170011275	2.637677863	365.4091025	56.80744996	2.288541875	25.71343887	5.622110512	33.66967142	11.25704333	9.86693492	12.4588044	15.38041676	26.67649268	22.68777148
GSM1383791	1132	1	-9.898031571	0.904844661	-0.053623459	5.212658332	16.99058629	12.01842178	0.657495993	7.607779529	4.177062591	0.591429843	-1.449794595	71.41094976	2.562607997	36.59719592	0.754443468	11.76168527	15.95507496	36.60711249	16.38946123	13.9901015	1.550836475	0.977755646	20.22496543	8.193360101	19.35657923	9.359383416	10.86562414	0.932390316	1.573539693	3.593747703	25.2185918	2.614545249	7.18605958	1.590309264	2.928994344	365.1910109	56.35773043	2.803280101	20.63376453	14.57748183	-1.626633503	5.365824213	1.041418135	5.894035046	8.067767986	13.65719655	2.185930679
GSM1383798	1134	0	18.09978828	0.144732192	8.535013115	4.550062551	13.34556614	12.04316903	0.582903777	6.661686	2.076357944	1.116345929	0.278683608	44.85117788	14.6899321	4.235102666	0.665700614	24.76528223	11.59793119	28.46865598	6.541942681	4.685654977	1.988231229	0.424174496	10.59952952	7.989138074	12.15490233	13.8439818	7.70111178	3.688064781	1.330061755	5.149964824	32.35690423	3.056969185	6.470030817	2.481263034	10.01874395	373.8361255	63.83185708	5.774457953	30.07814501	13.17492543	17.23431481	10.46873832	8.456046783	15.95263601	23.6174998	23.8806359	9.214802655
DO34905	1142	0	10.01475631	2.421633104	2.870309984	0.863927191	10.71708179	-1.265061233	0.528211918	7.177921008	1.799559886	0.668902483	0.409950472	43.62340223	6.501229673	0.216209359	0.662157725	6.163480079	9.121321321	29.50094791	12.18571417	4.137319412	1.020916245	0.955381474	-0.189870956	20.08050002	2.110092268	17.1460347	9.122025121	10.48340486	1.847507598	5.230819148	31.80261874	3.729674257	18.4180599	2.141853367	0.046909933	1012.885549	-22.3836705	2.850423948	32.73441875	2.425037587	6.786885585	9.025441363	6.894821637	24.58769961	23.76886574	25.57389936	14.29942464
DO34264	1144	1	2.175674877	0.802485886	2.524360375	2.30255683	6.914275915	6.122352956	0.492852745	7.957622405	1.875564532	0.668902483	1.052739529	10.61037834	7.834023162	12.06512377	0.730211924	22.92314275	17.1831613	14.76481354	19.95913004	8.39984979	1.343389623	0.741085186	15.12769011	8.446435581	5.926723843	4.748409126	11.24025369	2.144880233	2.73835971	4.962097245	65.3857635	2.512436871	7.397606087	2.263884088	0.123899287	332.2624285	40.95583876	2.332452731	36.2150976	39.16098134	-1.962378935	4.39385533	2.939713326	5.124573112	14.84648341	9.187362268	11.26254086
GSM1527216	1149	0	0.67145229	1.49259595	16.3638303	5.213761904	3.481059463	7.687934623	0.835554306	4.235354973	1.937764691	0.762676398	1.61668944	38.83928095	3.056800319	20.20643224	0.695572515	24.24761862	12.69350126	21.15475825	3.789255989	5.856731084	1.956590109	1.053826165	12.33609061	7.750617898	7.962750626	7.370798467	4.68154705	3.293104889	0.970997353	6.03093272	25.46342813	3.173759619	10.29274154	2.316322008	4.168563289	363.4069609	64.02725529	3.335612089	31.48817367	8.939737992	14.07450851	16.68508049	7.360327546	13.40208021	19.9113055	25.63615046	13.91298893
DO49420	1164	0	4.182245852	1.62297808	17.14121209	3.570450842	8.671180635	16.92613576	0.611924118	4.300510401	1.641905074	0.806837082	0.612592884	80.00376125	4.288888427	2.87524636	0.991594555	31.92698324	16.74770416	24.25997151	10.17824036	2.341446977	1.184133567	0.775866039	7.519231543	7.356767717	18.60929069	3.526017008	8.458283817	4.424691546	2.369751856	4.854687747	33.43375702	3.154098673	20.75770779	2.085560434	7.140374323	134.5875467	-0.115247106	3.269529105	25.15612909	19.4587848	1.316663606	9.774968954	7.432180106	10.75361037	24.13234911	44.45807877	9.599158723
DO51514	1191	1	0.152890874	0.621377464	2.516926318	1.545845877	4.778897952	0.179545225	0.611924118	10.75293288	1.536063389	0.657286154	0.319832561	218.2566301	16.08329162	2.14722059	0.709196886	3.847539078	1.980851491	28.09180841	11.66189396	11.50926451	1.278909005	0.766893596	7.919632439	5.058224771	4.16298408	15.90519878	15.09589064	2.309806406	1.341507112	4.012207666	0.268876725	1.811251166	1.498057943	1.793487086	0.766295714	-52.3749704	7.249573139	12.70325204	1.85907254	0.574945744	1.018611609	4.103463823	1.534121951	6.485216257	-0.208680995	9.456717245	0.091370216
GSM1527137	1200	0	4.770111639	-0.168304281	18.44296699	2.843204375	5.76559252	-0.581630381	0.347382925	5.886250946	2.52538367	0.841501506	2.940711654	53.60613557	4.819996116	-3.553484273	0.702679616	22.77928084	11.42857162	21.44082522	6.074257674	1.017267958	0.218157079	0.731749288	10.76632606	10.32899798	10.60028704	15.03751278	5.959736157	3.686450131	2.625402535	5.752862689	34.28155619	3.122988533	9.360904332	1.388898545	3.38209362	360.1155076	77.98818018	4.569661887	26.90617451	10.82602204	20.20024137	9.542021433	9.53883856	14.71871018	18.42333874	28.43514716	3.87385091
DO224656	1208	1	6.780735063	1.1486083	9.959057138	2.264856651	5.467838221	8.407480964	0.625165074	4.168003727	2.275335051	0.657286154	0.662506696	102.0549842	3.698309921	15.11941872	0.741678318	17.60095067	7.974216734	14.286517	8.779178912	6.811476919	1.352646203	1.03346348	5.704790766	5.164169259	3.508008861	2.649773263	7.16978055	3.492038462	1.854016693	3.606045103	27.70227962	2.501878921	13.67815222	2.053415757	6.173847832	300.4268298	2.208595027	3.712461577	25.12854718	17.71804261	1.635162165	5.891807613	5.462782093	10.77950602	22.90445194	30.47939604	3.192476536
DO51465	1226	1	1.785788667	2.417623429	14.72820321	1.668224825	9.665900513	15.97070357	0.611924118	8.363344793	2.482835301	0.657286154	1.588577155	111.5805759	16.12448834	20.11876806	1.170243644	20.79044842	13.15341877	25.97275454	10.40483744	5.201233671	1.36376007	0.93108885	7.89379912	5.966391121	15.26264377	4.7976768	15.51031726	3.666522986	1.619336754	6.921377647	40.75627288	3.510002154	16.44187896	1.927113498	3.887251588	97.17402544	20.15204158	4.28708198	23.82995817	16.6340954	1.62089183	22.24770068	4.309557222	11.28588418	22.94909757	39.38862689	7.200128429
GSM1527129	1227	1	12.26875445	3.500454222	4.757928104	2.296145361	10.21232207	6.943752493	0.177955809	9.034144528	2.366879548	0.693041043	-0.116472644	75.37039224	9.175436034	4.466632389	0.676511295	24.37877225	12.6916375	17.99753448	12.97135425	13.87472994	2.120426008	0.757850495	10.39054098	4.827138358	1.85916979	5.283283669	5.125826358	4.589071596	1.664900318	4.75859495	29.41119182	3.805736265	9.947291808	2.170722924	4.417981376	380.9829914	43.99462142	5.307281785	24.44040633	10.66405995	-1.729176793	9.143861148	5.07179832	10.333816	17.22324441	32.55520333	8.138964224
DO35222	1234	1	5.082598392	1.485499162	13.9337784	3.693336711	7.524521766	29.24056555	0.611924118	5.363478412	2.558524476	0.657286154	0.775511858	60.57641435	9.819807343	2.413990531	0.718899448	15.95118317	24.18020096	45.04259553	8.769348506	3.348364686	1.302628487	1.011841729	7.608430294	6.194199285	12.31632388	4.162970788	6.545215936	3.385525129	3.346744594	5.462501727	52.99275554	2.684327784	5.99564069	2.11618643	2.210960615	401.0729773	13.36995046	4.606181261	19.55929397	15.51549118	2.268742118	8.17653991	4.472281363	16.45634093	29.65307878	9.558420652	3.49212902
GSM1527111	1248	1	11.60415756	0.983749913	1.899680477	8.545627649	9.391195555	7.294014396	2.08499052	8.199095552	4.448202412	0.879208961	1.591248778	18.69579413	3.060868107	-11.82771532	1.119710109	3.302241073	13.29347174	29.00369834	15.36029171	9.253789871	2.789045687	0.809745214	18.49455453	4.133913772	6.537325038	1.931657785	5.252382116	0.673439628	1.312151476	4.322371573	12.88092123	3.581370273	1.825317556	2.519218178	5.516267836	379.9150746	66.0777627	4.929928433	21.79296663	19.89021394	-3.723645949	9.568891957	1.121558449	12.9609491	5.874454992	12.4835951	13.62735537
DO51524	1251	0	9.827090622	4.718342623	7.401211331	1.330789901	11.80559357	0.65639054	0.653480693	3.472166526	4.380146965	0.657286154	0.299837906	16.76034491	13.11735895	2.810434911	0.727409806	24.579797	9.685330827	34.59735753	7.22481216	6.416720762	1.536496253	0.993231473	6.455257086	5.432113231	5.688502139	4.113359767	3.286662129	3.096073592	1.551202863	5.257441969	46.75608064	2.024685632	15.92485534	1.997990775	5.533534989	166.27734	13.05920068	4.078171998	25.27753748	18.49695472	4.125605383	11.39289915	6.276661779	9.495547417	21.24975529	48.85873701	11.17439287
DO51489	1253	0	12.73363715	-0.034553909	6.002562571	1.703253915	-0.080506335	1.493097322	0.611924118	5.217343806	1.537405481	0.657286154	0.98378985	-8.884942745	14.65096533	1.332963504	1.330549863	5.473066033	32.51299975	42.47696628	11.91005394	3.84122406	1.128884067	0.70045978	6.418870415	8.36492375	0.808471263	12.98733351	21.85814104	2.288019933	1.547984017	6.850237102	16.40979131	3.240920944	30.55898491	2.605959252	10.63217638	98.30101849	82.01405446	2.955498346	30.53922218	8.61342103	16.42288209	22.8163829	7.337964179	7.237756836	18.4030717	13.36346621	10.5424879
DO32860	1259	1	12.57825526	1.325846848	8.486234133	6.17886472	8.160021915	6.069396365	0.622503031	5.198685978	1.510743657	0.668902483	1.24022	37.05122817	10.23766996	0.741160766	0.883333905	25.20914097	16.73340575	23.45823458	8.47160808	7.735445847	1.600173983	0.71429815	4.606829824	11.0705111	5.278807466	2.491485695	6.44774892	5.600978186	2.091576551	5.707584332	14.74640789	4.141134947	22.20340567	2.321994263	14.3823264	212.0540133	2.273006256	3.017228541	27.32370821	16.65781325	7.800785923	14.25536438	8.715160129	12.56520397	27.24488039	34.22420681	9.605184568
GSM1527215	1260	0	13.15090176	0.853566563	12.37259019	3.330123043	12.899251	8.957701885	0.614745141	6.487405082	-0.22181415	0.697927948	-1.493387723	53.03618807	6.145821807	18.94045939	0.725403158	17.78354146	19.68915376	37.18541183	14.81084077	2.313040737	1.554853332	0.798091626	10.54013384	5.181930771	10.76809889	11.71415257	7.95540285	3.448348501	2.304917211	5.234398848	28.67098613	1.732698048	6.197123519	2.089396022	5.929172365	372.5521683	63.24874215	4.626112562	23.47471957	16.59328281	18.41414981	9.30684919	3.917082474	12.14533396	17.71590268	29.9804447	9.490457448
DO35140	1262	1	2.856775884	3.466076562	5.44163191	1.544246854	25.46135312	6.116665256	0.652877333	3.899619629	3.80287008	0.657286154	4.05866789	44.46836811	5.886191892	11.06479536	0.753954645	12.08923473	16.16453532	43.81307602	7.411265455	6.217666812	2.340073241	1.659052855	7.158236877	5.764860376	4.551332424	4.636141664	5.23370981	5.008940409	1.628922562	3.455302384	76.44068272	2.833483019	6.898239752	1.805497619	9.670415753	420.9154828	19.18991145	3.331844369	30.87328851	9.644813976	1.46797875	6.888015082	5.47497381	10.92738849	17.57004492	40.53482943	5.166856274
DO35083	1264	0	2.083451331	-0.034553909	7.269909229	3.161584502	3.969806939	-0.3048721	0.611924118	12.17587675	1.409705698	0.657286154	0.250875503	75.12761433	7.617780838	1.612840051	0.758227103	12.62418998	17.81320652	8.2223097	11.3000088	2.351991321	1.147016939	1.343118953	6.31462896	6.093795308	0.311019621	4.984487103	10.6544435	3.509502619	1.769610159	3.505887792	7.963502696	1.986570655	16.86917598	1.728355014	2.259011712	64.59749365	22.54449673	3.127798669	19.04429244	9.511615491	0.911569254	7.855796882	5.295372253	21.13117235	6.875000685	24.15604938	9.768006817
DO51531	1273	1	9.284667689	1.379330406	12.08770755	3.971572293	7.634898687	2.786716246	0.614563606	3.19939983	1.89698186	0.657286154	0.418710422	46.50872224	5.773214355	5.355002078	0.752085502	28.89204233	10.6031837	32.94657739	6.9472214	8.8772995	1.43904745	0.776043393	7.266698429	4.719117418	2.30576711	2.564785013	2.413246864	3.726176128	1.874785366	8.645214451	30.75472734	2.721937202	15.0396353	1.475927138	10.1846126	119.8886573	9.326951448	4.571444537	14.61452577	18.31974181	7.516778081	11.93486649	6.288964743	6.977182075	11.57568405	35.06951086	13.59017911
DO35442	1331	0	54.27348735	-0.034553909	4.09681469	2.752339902	8.390621557	14.77167283	0.611924118	6.556282993	1.175143848	0.657286154	1.553268461	-4.630322276	4.392329275	2.496047888	2.381493339	7.668547243	29.78071547	23.47729394	13.33671607	11.54015854	2.446833853	0.70406339	6.890802352	6.593315206	2.128367913	5.966028182	7.847785297	2.2883831	2.302048216	5.107873957	10.28389076	3.416534362	18.41509953	1.796447084	22.05926146	1279.63478	108.4286114	3.710760773	23.43649831	19.6422093	9.139287729	9.238218398	6.920524009	17.26226085	8.333857264	21.70017779	3.349216946
DO35236	1343	0	3.647043429	1.565428869	16.58239477	4.421306848	10.68022224	16.65144067	0.627730848	5.753171287	3.298139236	0.657286154	2.480391121	62.1076529	3.824894025	24.62739058	0.858886845	27.60675815	13.86480229	42.48253748	11.85317802	5.593222348	2.098801694	0.829864053	7.422733596	6.705516772	4.511593098	2.056706566	3.301474954	5.190789111	1.907585857	5.571879459	35.42912584	3.034858232	11.03805848	2.142056721	4.745281085	133.6269726	6.071959982	2.212672216	26.25523798	12.93318765	1.066483665	12.65792804	5.723703002	19.33106917	22.56566408	37.56859263	6.771916581
DO35136	1347	0	3.777717681	2.414599183	11.71373658	1.716227952	3.147426762	-0.137511227	0.641418406	3.796273368	3.622389901	0.657286154	0.506967513	71.63892243	6.463326556	2.885941186	0.734695761	31.20644958	26.30671799	38.8609044	7.868589103	5.864015544	1.072413013	0.733200631	7.58739468	7.92120903	1.317686812	7.750631101	8.558412395	5.709478678	1.976397122	4.18106972	55.25319377	3.8177862	13.63948969	2.507584115	6.459921446	162.4220713	-0.118645682	6.257096063	35.59476232	12.86174976	6.117847978	16.106681	6.633253718	11.99523306	25.10324062	49.13959871	4.647759038
GSM1383788	1357	0	13.18733493	0.138122681	31.01233973	-0.81324324	8.418946378	4.876768418	0.771310446	10.46301194	1.078573985	0.756519385	4.515515822	56.60135971	7.167295028	-23.43918714	0.579077459	38.69247403	12.84989551	22.93150571	1.69453033	3.580355693	0.175659162	0.574194193	25.80170557	8.059765894	21.17184196	6.44196599	2.423721783	7.425287009	3.869674953	7.112165515	24.08802164	3.248881691	4.595208901	1.500381972	-2.813757625	386.7419174	26.4317838	2.545630955	25.83000527	10.24607946	-26.30727957	7.456871668	5.054528597	17.92830504	14.43124754	45.00516581	5.096893456
DO35330	1359	1	6.160605179	4.718009974	25.18303331	2.753910444	11.19510068	7.322903849	0.611924118	5.620676171	3.001137671	0.657286154	1.337130042	75.95315673	5.27955618	29.78086627	0.724355512	12.59734492	22.25189771	12.25021362	8.246203801	5.435842434	2.305361066	0.760409508	6.770085724	5.725499812	3.408296046	3.217442042	3.1524613	7.33332494	2.317367301	5.898933243	19.96536623	4.527733719	9.368955322	2.570204121	5.096865493	-22.9862056	2.054927869	2.161226225	15.86402893	14.41714797	26.88554311	2.565388556	3.727801643	7.61305004	17.36798432	49.93841383	3.924787373
GSM1527212	1377	1	20.01168658	1.204264492	2.663061252	7.85316951	10.79605469	9.997007492	0.643114933	2.72659199	3.23620385	0.477889921	0.038901971	31.52245577	12.05715642	53.22251155	0.874616385	7.222172205	9.747924988	29.56197498	10.20147488	7.560962249	2.160575176	0.592610045	13.74236119	7.850346195	-3.064731867	3.05534011	7.556461904	1.938805518	1.942409684	1.69456971	25.83169269	3.037326346	10.48209281	2.193024893	8.053478157	370.5218504	54.22411471	1.643178177	19.68121759	12.8048629	-4.948540258	1.503381181	1.764341236	15.54739057	11.53314341	18.30466146	22.29963757
DO51526	1380	1	17.62704651	5.635596039	8.200038939	2.027013989	2.929623105	2.284946992	0.611924118	2.850831709	4.325971364	0.657286154	2.685001573	42.78768605	4.843050562	7.925136412	1.229470423	28.84191555	18.94956997	25.10753974	7.588471414	6.00249532	1.461035399	1.903314309	5.98568979	6.917559551	12.4191305	3.874847226	3.469548907	3.003532833	1.774603609	3.485996155	32.3658557	2.858053721	15.37284964	2.257759443	11.87837573	360.1338266	42.26787558	2.29210255	22.85379493	43.34328399	68.44936738	4.69879694	5.015551912	11.63955443	9.817868779	25.85376588	13.62908936
DO51517	1389	1	16.62367923	11.7034166	4.978637259	6.619791486	4.374172502	5.136498945	0.611924118	5.98003674	1.002074406	0.657286154	2.888074584	21.25877352	14.30447895	1.001718022	1.190073724	32.13674975	13.93738737	22.77588298	9.22048682	2.691391673	1.366884157	0.707717708	8.825662065	6.763996187	3.314022273	5.763549321	10.19524861	3.71320561	1.524303862	4.139393912	36.39510269	2.25722371	11.79358255	1.949088179	10.83160388	167.616866	66.20342698	3.948813643	22.575781	15.25476374	6.761418143	9.926904306	8.555286566	19.8386648	14.11725062	38.66703562	11.50514778
DO51543	1431	1	4.881037597	0.335158165	0.929098146	1.576602161	6.451690398	2.986368016	0.632146497	19.40526917	3.591081552	0.657286154	0.216330194	223.9533258	9.824866901	12.62114812	0.72816204	2.057491233	-0.553918737	12.74766725	12.50337139	31.6591617	1.167520835	0.907221249	14.78146267	4.304132095	7.428554774	7.257168932	9.681711288	1.494694541	1.284445035	4.370940229	-3.927323478	1.995690611	1.455430475	1.556850458	0.793383118	-108.9518382	-3.544912038	21.04744159	-0.234452172	0.184912608	2.171505296	10.34354453	0.476331823	9.76852703	-3.481018419	16.08230411	1.008152795
DO49418	1448	1	0.877664987	-0.034553909	1.074327586	1.325591122	5.681043322	71.37646333	0.611924118	20.12253389	3.0370569	0.657286154	4.340035716	123.6578765	6.532187235	1.082643246	0.823393669	0.031214626	2.343938609	25.30206069	22.01991559	6.230067999	1.265306053	1.338970223	15.48339921	5.535900013	17.11394518	18.59449791	19.24692179	1.353718765	1.439192528	3.740776545	-1.132264621	1.560370075	1.555144078	1.615563577	0.154648572	-130.6899204	-4.368228339	2.723613679	0.57759604	-0.778010505	0.935437338	10.10893167	0.419933893	30.56470723	-2.9413874	13.84596651	0.505688847
DO51484	1460	1	6.455658289	0.109982538	1.01551279	2.990430545	7.293748844	7.976441696	0.611924118	11.47125568	8.25050135	0.657286154	0.231916331	205.4055001	8.25378333	5.104541414	0.699344191	0.456163936	0.870414454	23.57007613	10.93423059	29.88600092	1.141868136	1.150203274	17.53848592	5.914494174	21.81819239	4.557169108	10.19003039	2.737546192	1.80830194	5.258170483	-3.346153994	2.948731444	2.004914977	1.780628198	0.471330765	10.12749601	0.571896039	7.1631361	2.756770401	0.472404861	1.668207807	2.25941781	1.488371639	8.567829961	-1.71705193	11.65283908	0.948483685
DO49427	1483	0	11.72086302	0.485916574	8.430934104	3.038607886	6.999734433	1.415437464	0.666562846	6.194874723	3.185001596	0.657286154	0.826497121	48.70816054	5.426054847	24.04678635	0.699344191	27.65189092	18.65635044	24.56618294	11.80178615	4.712974608	2.003157513	0.979874202	6.124114118	6.4452479	13.28567007	4.760174554	6.646766858	4.179924765	2.341812978	5.884735237	53.44392088	2.741008256	13.59923585	1.848007791	9.982621952	121.5117085	-1.81200448	3.903663394	26.5006139	13.1741517	1.752583819	5.552687659	6.106873936	25.48000649	14.89448813	33.84625328	12.03392015
GSM1383799	1485	0	9.759759307	1.306104221	3.941916063	4.590467599	11.22025347	1.980095239	0.94431973	11.08696023	0.24291676	0.595105047	1.484909145	20.09189942	5.22616034	4.931777835	0.431871946	11.33683303	17.02686986	33.94823601	14.61356032	5.56104622	1.587721727	0.381942176	19.42768168	5.275575307	9.524411037	18.96042134	19.54998767	2.832135902	2.416849473	4.031007598	15.85156169	2.384235135	10.50000245	2.735601499	13.78366131	369.9807561	53.15639156	2.48066826	31.8801543	14.98401012	-2.865358761	13.72358687	8.218222686	16.52048888	23.70099456	19.02546196	17.11916267
GSM1527232	1491	1	14.25446487	0.793360749	10.85450469	5.035393222	5.77875785	30.41393535	0.527618247	2.15947268	2.781433773	0.467049986	0.346551286	71.46416672	9.894966243	60.10337583	0.746227222	32.04910412	20.37944394	36.55209962	18.26003232	7.537338636	1.584757576	0.412955928	13.75944692	6.852187941	24.52356483	-0.168930515	4.115762304	2.991329478	1.940276578	5.416609052	34.79155109	2.774104978	7.665547112	2.470516819	4.208461134	380.7707078	52.35748362	1.198858449	17.49775754	25.64547875	-10.13778453	10.64283049	2.668099765	9.314981361	20.65642358	27.23332588	7.741986445
DO35098	1499	1	3.674891428	1.413523706	10.42347669	2.428604447	2.307898189	2.766917753	0.611924118	2.269469313	0.022352799	0.657286154	0.535629809	41.68028991	15.50835151	6.457139724	0.730975683	25.97092415	25.2186883	49.40799666	6.927091288	8.218784453	1.162397403	0.769399591	7.893837331	6.488494467	3.509386847	5.752654714	11.93828682	2.555180846	1.927101597	5.79660375	59.93693972	4.206332142	7.26750919	2.762496327	3.285555128	142.2660087	-1.51396316	3.69728901	30.16233458	10.22784282	1.960960752	7.881506626	6.862651842	10.02056085	42.66997423	8.158012903	9.115649525
GSM1527105	1533	1	12.17854535	1.011718421	1.42443722	4.801777173	11.98347691	-0.732851049	0.630682703	6.58181061	3.316003892	0.721640686	-0.185817396	61.70976227	7.373776718	1.369938775	0.624973023	11.13396229	13.26564491	26.90803479	7.930027209	13.46819225	1.412341333	1.166715657	14.45475546	5.311786113	4.764946586	4.615038483	9.396702414	4.54367894	2.401138193	2.384589315	37.63775328	3.339526687	8.469751591	2.188002949	1.115593433	386.3378833	54.45050355	5.626209751	27.71254545	17.67911592	5.3691298	5.887791874	0.40268671	11.27306561	13.97457332	28.73379555	7.762137742
DO49181	1534	1	14.79499011	0.50809572	9.973813181	9.12273022	7.875905731	16.63419444	0.76983286	10.09279576	2.320189975	0.668902483	2.231186858	92.58954655	8.75080091	4.303334949	1.01944227	22.75331949	11.71865494	22.62707783	13.16184861	8.581047632	2.71688704	0.861626815	14.70743992	7.999224258	13.33726896	8.056501985	9.810451205	7.694755002	3.336329463	12.29560286	13.4717876	5.512669979	14.17632908	1.816436848	2.710741509	-74.63601066	73.73468859	5.053997638	17.24103623	24.27907878	-1.595276629	12.5489889	10.70099324	15.53166892	41.42776095	13.40104298	10.02191887
DO51476	1576	1	16.99517852	7.939152588	13.4555812	1.236116541	8.825588185	-0.482614048	0.611924118	2.873281742	2.334224906	0.657286154	0.656427354	-11.78268365	18.21505518	1.001718022	0.699344191	6.95939319	19.01321521	26.36801626	3.963860238	10.75004862	1.272838061	0.81226558	5.384094514	7.478129085	-0.316628632	3.472149725	3.9425032	2.785212133	1.295668894	9.52360279	4.547185182	1.634660094	11.91932247	1.893878567	13.30851685	1402.435617	44.96457657	2.081988536	26.05313651	25.52993954	0.853198277	10.05556411	5.820170556	10.18407491	13.82164212	14.3186039	16.26156605
DO35228	1623	0	20.12066984	0.122715492	26.28930073	5.228207465	1.621757041	-0.50954839	0.611924118	3.811812962	0.24484206	0.657286154	0.96965668	111.1147145	15.11062043	1.158759131	0.876625265	29.16104393	23.65883785	14.82025006	9.731330185	9.20831471	2.39034036	0.70045978	5.651670331	5.654358658	0.021296729	4.052736725	2.085034749	1.475277489	3.478560517	6.630251714	28.9219259	2.87636689	8.760841384	1.898125055	2.103011851	63.84509873	0.116898274	4.982167858	12.06297696	18.82740497	4.473608885	22.08721585	3.466935912	14.27214856	55.24724701	21.58982879	7.190608838
GSM1383796	1623	0	1.220828265	-0.532855174	21.98612477	2.678798022	15.02731515	25.09013086	0.545615236	12.78849978	3.235550592	0.722223872	0.8427608	19.33395241	16.01759171	74.43627455	0.606528531	23.92515038	0.544925691	20.40004103	7.435559051	3.165847584	4.33437866	0.356287306	-0.479053229	8.606202184	0.989399084	9.076558559	12.7386402	9.733434223	2.003559488	9.296205141	23.45928516	5.12598133	17.47331561	1.492689013	-7.781654411	306.0295959	43.59740721	2.659908327	2.38700076	11.82025404	4.570675237	0.424853919	2.701056981	13.3012025	-6.830332444	24.12331857	8.166796819
DO51474	1633	0	7.175771922	3.115449075	2.929447118	5.637470933	4.234746029	1.036268807	0.611924118	3.966317094	2.545430613	0.915799211	1.475886862	-2.677923916	8.365602238	2.225710042	0.854138135	4.891615764	26.26022373	33.45136155	11.35340053	4.531927946	1.259234376	0.727390343	8.185190181	6.382520641	0.295381619	3.587526883	12.71109969	3.486604336	2.255522232	5.327949296	28.21484311	4.378956522	14.56495467	1.984442795	4.387572702	646.7635914	-0.753784844	1.975204415	33.45529827	12.4305631	33.25781611	13.64569445	3.185547441	8.568072566	15.00282311	16.65604069	6.876535208
DO35116	1646	0	0.974789518	1.636472729	5.482958615	1.549055873	3.762967841	-0.160659489	0.611924118	5.131460361	1.130294539	0.657286154	1.481882796	21.84344165	3.912577327	4.013865494	0.699344191	90.7094405	18.78811083	29.92647358	11.86854581	2.056451777	1.191652569	0.926273185	8.713721533	8.489579908	18.42764551	20.52721429	5.492153282	2.508486623	2.31572848	5.195629608	105.9115197	1.84719016	8.620729922	1.825055718	12.19251319	780.9786536	-2.285615779	3.682150334	24.34136978	31.00537563	1.296549872	5.9921484	9.355393946	6.057458146	47.02257715	14.37189023	10.97298033
DO51479	1691	0	9.394224549	2.863260721	8.831286282	1.90171831	1.08838929	27.3375153	0.621952695	2.955084009	1.634660808	0.657286154	2.160622822	44.85757524	3.091375436	2.029924957	1.044704519	32.14524491	27.79788455	40.30776276	7.23187832	5.164123485	1.398723754	1.518406333	5.97441576	7.349099729	7.476445552	4.23524985	4.530962499	3.296253769	2.237180517	5.553568644	33.48945963	2.954836135	10.24987261	2.951560754	5.105155689	334.5997574	48.1371759	3.012230476	34.14667651	28.8746442	1.164804559	20.21401897	8.246726381	19.30339619	32.10226159	55.30072283	4.863415862
DO221539	1733	0	12.04736416	2.844722681	3.300533588	3.329201148	3.748506601	25.5167669	0.999097132	4.897672022	3.710507239	0.657286154	1.825553022	43.70018985	2.067351056	4.937494177	0.906255586	40.64235257	18.34024811	24.85303292	10.30823104	5.730727459	1.349112062	0.760196929	9.165135926	7.632764634	7.399016097	4.231544189	9.257581622	2.38324117	2.161713885	8.092923388	11.14541966	2.853674623	19.037425	1.733128373	1.277882995	383.5386573	11.68015194	3.679220527	32.17450776	35.00782612	3.19540029	7.655110865	4.869676709	16.26136819	16.46627399	14.90142146	8.496953422
GSM1383793	1736	0	3.052561259	2.11171428	8.967502586	2.498829879	7.671413364	6.051358274	0.628417218	4.230309786	6.714845364	0.715336351	0.198795266	60.9934378	0.971790805	37.95257117	0.783112456	12.23193419	23.94609176	30.88951998	5.878289742	9.008432767	1.234095534	0.367744251	7.457691984	6.72646048	10.84424752	27.46606783	11.98787172	3.637230662	2.088373375	2.994218521	19.51493545	2.412312355	9.00297922	1.16754611	-1.303761309	359.0535283	71.48277464	6.977182744	20.37590007	14.11782852	14.80895507	11.29064987	6.05539207	13.34439261	16.9094615	31.38446533	10.77219618
DO51532	1761	0	1.440977965	0.880866091	11.23376937	1.615646374	11.96411272	7.366117209	0.611924118	4.529311524	2.472853381	0.733859808	0.931941698	95.06519636	3.129680472	3.978420164	0.724637494	31.25566109	23.86049071	51.44718782	9.735098804	6.29309929	1.748186294	0.921355792	5.994951076	6.01217857	14.64620414	3.277273428	5.093365343	7.06302312	1.927324854	4.778230296	54.81123371	2.813834054	21.48684639	2.046726344	2.793899783	206.1117994	-3.164586978	3.245230879	26.46342631	18.58290413	0.47450329	8.516551249	6.916251257	8.471992949	49.98913924	25.38119069	7.252549727
DO51515	1799	0	2.126287157	-0.003568349	33.63395005	1.517952148	5.675579259	-0.033003791	1.364433792	5.057081568	4.179932866	0.657286154	0.667786727	34.99287223	4.700165611	4.588353188	0.699344191	14.74372391	14.03652536	59.67127777	8.862308062	5.326258447	1.037837676	0.792542908	5.777434369	5.054627706	20.64967839	2.790410466	4.382755136	2.137571378	1.866253485	2.669256306	44.27277867	2.522783191	8.980489745	2.131544257	4.315097788	-5.1101181	7.029558675	3.266427165	13.66862798	7.146136068	1.672998061	59.16272108	3.926009831	9.377053044	14.56560868	18.62869226	5.326772252
DO51475	1824	1	17.69308115	0.963441523	6.487153167	1.252771915	20.62429311	1.164424557	0.611924118	6.004863458	1.020080895	0.657286154	0.781425184	22.59253408	8.366821334	1.661528838	0.699344191	46.46946471	8.26239584	20.37932666	10.39737131	11.32315333	1.163773287	0.729895156	5.593761966	5.162943269	0.938616401	4.320483602	5.982603296	8.401722315	1.791972425	3.35219005	68.13215344	2.85042331	7.196463115	2.259339132	5.030856309	582.0920144	-3.347402809	5.088988546	22.81590534	16.87012749	5.176145387	14.21071515	10.40664412	8.544190627	25.01210096	53.46270432	7.019323743
DO32829	1874	1	7.178816831	1.440332064	4.922946648	1.190282974	0.532565458	1.700495447	0.528211922	9.888877637	1.263729054	0.898176925	0.490299107	105.5401398	4.436560294	3.440914237	0.738718702	34.8887281	22.70388848	38.03712099	14.0665718	4.629149456	1.373248276	0.79465921	27.30782778	13.61567075	4.99534439	15.13643957	12.45824246	2.876329671	2.036661326	7.215891304	53.77370839	3.395362856	8.176152454	2.165097475	9.824557907	506.30682	78.03469558	7.977464193	35.10367844	5.598558126	2.748763819	11.55175655	3.287233155	20.03520601	45.53577345	55.64936116	9.600394244
DO51485	1879	1	4.871522279	0.179096496	9.572793912	2.96331984	3.761773549	29.62213392	0.63787997	5.461183934	1.720269521	0.764927935	1.137464568	63.81957602	4.441785791	1.958424688	0.843685477	46.48469558	9.347847544	21.6545442	10.29646299	5.524829512	1.844040585	1.375314754	6.658162076	6.409574194	9.592215292	9.507881868	11.02484857	4.018110053	2.25420771	3.588588376	79.34391784	3.069894636	17.36328122	1.962917804	8.018044865	397.5272674	95.28638567	2.296298819	41.99459178	33.21756882	1.093626452	7.374074011	10.15797723	17.09313044	49.78293755	61.84301704	15.02839194
GSM1383785	1910	0	5.548264054	-0.116302212	3.004284863	1.011086536	11.63522258	-5.433020144	0.842615031	8.737326124	3.485548612	0.82642236	5.439707621	62.80997725	4.162487478	1.593124492	1.056076262	3.162929139	9.907998148	30.94978634	15.11067951	15.75880119	0.915681196	0.876836635	4.647054855	-0.19554133	-2.474355402	4.098647712	10.85932555	5.286897016	1.230657865	6.499938988	24.4386305	1.323860574	3.476854726	1.171534764	5.219041611	378.0961766	45.58141075	3.391454418	14.89796319	-1.464459899	-11.27635864	1.23551426	0.467203387	6.812135195	-0.440109755	27.39342258	2.973284473
GSM1527230	2031	0	18.40452541	1.776748637	2.568165354	12.12083234	0.242632067	12.63199087	1.306132667	6.299683788	4.86458144	0.669792936	3.898244519	6.771756771	9.544580462	-9.861404471	1.03595037	9.285030594	16.0377127	25.02340262	8.453526691	11.282173	2.86090298	1.015330067	19.19181765	15.15495498	6.870636888	1.782207885	3.161801468	5.929869936	2.143330468	7.739198579	20.19201296	6.089144208	13.48465333	2.56268938	14.58684934	382.5298201	71.66249446	3.121044484	32.63533394	21.29163337	3.874705971	7.885049874	5.878856333	22.3482892	16.66392421	16.69532129	13.78161797
GSM1527228	2040	0	2.45954567	1.274455844	11.48941814	3.555105437	8.585968442	9.729198743	0.581860675	5.963058863	2.492445435	0.735471519	0.823257589	60.59485699	7.734775815	15.91909178	0.990715471	19.72883762	14.36265737	23.16902257	2.355532245	3.098363478	1.221866869	0.983378369	8.004368108	7.312597904	17.48473643	6.112580965	3.761014524	5.6726981	2.356498188	7.21006222	31.0821392	3.818260807	8.983875597	1.012189041	5.000154848	366.7813672	55.75170095	4.16556061	29.09391851	8.241071551	5.817707762	12.13919662	6.444400744	12.77338881	19.56387325	25.41193213	11.37865887
DO221543	2045	0	4.398849599	0.433022047	9.155800048	3.284528773	4.532018973	12.31240503	0.611924118	4.226784241	0.464551247	0.657286154	1.229694438	58.31729283	5.297282418	2.304884639	0.842322125	28.0167741	8.705441178	31.24142698	11.02925488	6.068001512	1.76810309	0.91781721	8.381626843	7.555565546	13.93142079	3.564183711	8.716357481	4.12073919	1.230267976	8.597765749	62.59209432	3.162260871	22.09660142	1.52263111	7.129942827	491.5133693	21.35774963	2.669478687	23.61928178	28.52132032	0.911107381	7.425162895	6.084961951	2.855093942	31.97157713	3.288924553	8.636568167
GSM1527227	2124	0	-2.105785132	3.292562233	12.89638842	0.768575987	12.93782402	1.868755205	0.891304342	10.58866735	4.941827837	0.960148881	6.105430849	36.55730563	-1.011845925	8.392388343	1.043047827	16.68598351	3.357996333	9.34758705	5.128725396	2.920833792	2.144058102	0.935371953	6.74716804	4.762497046	6.040419642	9.688331256	14.7158005	4.390401187	1.870315145	2.858253888	18.28469347	3.556959777	-1.6384303	1.329682492	3.784634888	345.1187052	69.50749327	7.512508182	22.53122651	-5.124466891	19.52000227	5.996377032	2.792570905	8.680958827	5.055915722	23.53131425	1.976736413
DO35360	2174	0	2.215270765	5.732686691	14.51766053	14.78718829	2.555064189	22.69982653	0.611924118	3.866846618	0.899448394	0.855489591	0.521762485	83.20265586	4.553251686	21.22327216	0.833757961	32.69639962	26.40499399	54.74863261	8.473743038	2.0164007	1.462493441	1.229210896	8.332011159	6.262023423	17.88172319	2.873616156	5.897107084	6.591262452	2.378947734	5.985077792	46.1159405	3.069704712	17.08696278	1.859448471	3.805733553	-0.537337608	-1.773297146	4.148409782	24.09171085	13.19197785	1.260875367	6.072557892	5.115024009	16.47558049	36.05148088	79.25064887	10.7552589
DO51548	2177	0	2.371297267	1.194383695	1.374458124	2.108457516	18.43105241	1.12888079	0.611924118	9.018738326	3.126215117	0.783503468	0.572221178	62.35484469	5.932016019	27.81465329	0.699344191	1.526561405	1.557422252	27.32895435	8.441720446	9.494865284	1.362100803	1.945508109	13.08641269	4.56166005	6.130740388	14.38392993	14.59591004	2.18055362	1.405228695	3.261802664	5.402267723	2.336207557	0.762912285	1.610840132	0.581698059	-94.30406508	0.203898258	11.1156621	1.416927595	-0.385696226	2.571442616	2.271078688	1.252182499	7.665521168	-2.903044051	5.33497922	2.307935784
DO51528	2325	0	17.05529165	1.674468067	4.643253475	9.317307525	11.35643672	8.051093865	0.645162332	6.484350239	2.117409326	0.657286154	0.585792003	92.50442443	8.354815331	1.020430192	0.738655183	12.88248377	9.859115567	30.01034363	12.25746014	9.077827898	1.680941909	0.852021644	7.062757299	6.184307802	26.89598927	4.966538755	7.242225867	3.507105893	2.275650003	4.184728321	25.97639625	2.721919114	11.63784784	1.938068995	6.165682233	25.77516889	9.255727963	2.194043635	27.83670152	15.92335099	2.824825717	14.11725749	7.094517857	16.83804851	14.96484233	38.34147099	8.758087601
GSM1383781	2395	0	10.57997846	3.343949115	6.181143451	4.885040924	13.72133531	11.70409316	0.812654974	10.99864929	2.245670514	0.234458207	-1.225852636	66.59364191	0.414806276	11.20444954	0.735215073	9.425756862	8.737682969	28.37446996	8.482415067	9.560442177	1.092865472	1.060016183	13.539169	4.621425108	27.14810667	6.083911739	9.896237494	2.073213756	1.994774662	6.097312049	18.49238013	1.567265151	8.041314919	1.659536575	4.911473332	382.7326683	61.95572851	4.229745974	22.25323832	20.37717127	-4.865815529	6.580189551	1.054090167	9.930384725	16.53784941	36.80895318	10.19463178
DO51487	2555	0	25.28196093	8.653878961	5.506643888	1.556882434	3.826168454	4.712924449	1.397989938	6.082771268	2.411662543	0.657286154	36.01305951	-0.042230304	2.432863689	1.263539995	0.699344191	12.42851691	11.72549756	23.6553412	9.034277951	4.410085059	1.227159115	0.930167146	6.890956084	6.346492208	4.834482681	9.261089853	6.156033264	1.619055186	1.93194685	7.954405097	22.65607133	1.886957474	12.16715741	1.52740031	25.63294556	869.3823016	3.227880757	3.782055428	29.18533606	10.77610801	2.546763476	3.644893852	2.302670946	15.94929627	9.38317811	20.84336702	11.14996065
DO51507	2571	1	5.906230011	14.23348224	6.166084257	3.056026698	6.375163299	13.79268264	0.611924118	6.841630207	1.39168896	0.657286154	0.534353119	65.24458074	3.104622765	1.805904109	0.786239802	25.81093786	18.14111902	28.58123846	9.351010793	5.157291938	1.303353248	0.883290935	7.206876847	8.97497826	6.800576515	5.294624033	11.21149567	7.131263787	2.032178647	5.221269203	41.05770137	2.901659303	10.37600368	2.297262753	5.173342662	660.2196254	1.07568669	2.930641807	57.92882279	15.46298135	1.991815675	17.85399087	6.450770433	23.09754444	25.64744817	36.21459383	10.23587193
DO51533	4173	0	13.19014482	1.011293024	14.77509523	11.12921978	0.926087417	25.08092625	0.633659576	4.07920922	1.286138329	0.657286154	0.585529811	51.63546406	7.888101749	164.9349664	0.867464227	58.50923248	16.36343336	13.21722048	10.30587565	4.839713941	1.596344185	0.719127343	6.664388695	6.568854988	7.704743092	4.36436179	9.604211315	2.287123168	2.773502475	6.281897357	28.14642549	4.607340697	16.53817525	2.085055748	4.313363211	-6.916798835	26.69298931	2.651927491	30.88205892	22.98979317	5.045359014	9.420299089	12.1744476	30.46239541	27.14809782	39.45117191	18.16076493
DO51473	4289	1	9.724024308	3.499007047	8.551026416	2.955314392	3.791703713	3.007451086	0.611924118	3.721288178	0.549304158	0.657286154	0.337733041	54.96617356	19.88120598	4.727051803	0.82538137	33.13201658	24.43501297	18.43524568	7.387834247	5.02122926	1.375747535	0.92534142	7.365818718	7.125768781	29.4459027	7.550475616	10.23558985	1.883855689	2.125001584	6.470544176	93.21960673	3.211455636	17.40251272	2.375216554	14.69420331	297.665146	45.94859086	4.033795003	39.93340384	20.59733903	0.761921811	18.54478304	5.555215407	18.75787241	40.23602284	59.06380219	15.13123125
[truncated: 713 more columns]
