# Supplementary material for: Development and Validation of a Novel Metabolic-Related Signature Predicting Overall Survival for Pancreatic Cancer
Source: Front Genet. 2021 May 28;12:561254. doi: 10.3389/fgene.2021.561254 (PMC8194314; doi:10.3389/fgene.2021.561254)
Supplement: Supplementary file 4 [file Data_Sheet_1.ZIP › geneCoef.txt]

Gene	Coef
ABCA5	-0.0994657167514427
MTHFD1	0.00195626250940565
GALNT10	0.0040449008484055
SULF2	0.00209435797949235
INPP4B	0.00831243474902103
IP6K1	-0.0173985840492245
CACNA2D4	0.0561966695537267
GPD2	0.00158754684636206
MTAP	0.0193866863299375
GART	0.00586202850741586
DPYD	0.00642732954660717
OAS2	0.0062230887841431
SLC25A27	-0.0197217905915652
SLC2A8	-0.0126209480585521
STS	0.00651416287816261
