# Supplementary material for: Development and Validation of a Novel Metabolic-Related Signature Predicting Overall Survival for Pancreatic Cancer
Source: Front Genet. 2021 May 28;12:561254. doi: 10.3389/fgene.2021.561254 (PMC8194314; doi:10.3389/fgene.2021.561254)
Supplement: Supplementary file 4 [file Data_Sheet_1.ZIP › TCGA_clinical.txt]

id	Age	gender	histologic_grade	new_tumor_event_after_initial_treatment	number_of_lymphnodes_positive_by_he	pathologic_stage	person_neoplasm_cancer_status
TCGA-2J-AAB1	65	MALE	G3	NO	7	Stage IIB	TUMOR FREE
TCGA-2J-AAB4	48	MALE	G2	NO	0	Stage IIB	TUMOR FREE
TCGA-2J-AAB6	75	MALE	G2	YES	0	Stage IIA	WITH TUMOR
TCGA-2J-AAB8	71	MALE	G3	NO	3	Stage IIB	TUMOR FREE
TCGA-2J-AAB9	70	FEMALE	G1	YES	6	Stage IIB	WITH TUMOR
TCGA-2J-AABA	55	MALE	G2	YES	2	Stage IIB	WITH TUMOR
TCGA-2J-AABE	73	MALE	G2	NO	0	Stage IIA	TUMOR FREE
TCGA-2J-AABF	73	MALE	G3	YES	4	Stage IIB	WITH TUMOR
TCGA-2J-AABH	61	MALE	G3	YES	0	Stage IIA	WITH TUMOR
TCGA-2J-AABI	55	FEMALE	G3	YES	0	Stage IIA	WITH TUMOR
TCGA-2J-AABK	71	MALE	G2	NO	2	Stage IIB	TUMOR FREE
TCGA-2J-AABO	43	MALE	G2	YES	8	Stage IIB	WITH TUMOR
TCGA-2J-AABP	58	FEMALE	G4	NO	1	Stage IIB	TUMOR FREE
TCGA-2J-AABR	60	FEMALE	G3	YES	0	Stage IIA	WITH TUMOR
TCGA-2J-AABU	56	MALE	G3	YES	2	Stage IIB	WITH TUMOR
TCGA-2J-AABV	74	MALE	G4	YES	13	Stage IIB	WITH TUMOR
TCGA-2L-AAQA	76	MALE	G2	NO	6	Stage IIB	WITH TUMOR
TCGA-2L-AAQE	56	MALE	G2	NO	1	Stage IIB	WITH TUMOR
TCGA-2L-AAQI	66	MALE	G3	NO	6	Stage IIB	WITH TUMOR
TCGA-2L-AAQJ	49	FEMALE	G2	NO	0	Stage III	WITH TUMOR
TCGA-2L-AAQL	82	MALE	G3	NO	3	Stage IIB	WITH TUMOR
TCGA-2L-AAQM	52	MALE	G1	NO	16	Stage IIB	TUMOR FREE
TCGA-3A-A9I7	45	MALE	G2	YES	2	Stage IIB	WITH TUMOR
TCGA-3A-A9I9	67	MALE	G2	YES	0	Stage IIA	WITH TUMOR
TCGA-3A-A9IC	61	FEMALE	G2	NO	4	Stage IIB	WITH TUMOR
TCGA-3A-A9IH	66	FEMALE	G2	YES	0	Stage IA	WITH TUMOR
TCGA-3A-A9IJ	65	MALE	G1	NO	0	Stage IB	TUMOR FREE
TCGA-3A-A9IL	39	FEMALE	G1	NO	5	Stage I	TUMOR FREE
TCGA-3A-A9IR	64	FEMALE	G1	NO	0	Stage IB	TUMOR FREE
TCGA-3A-A9IS	67	MALE	G1	NO	0	Stage IB	TUMOR FREE
TCGA-3A-A9IU	65	MALE	G3	YES	2	Stage IIB	WITH TUMOR
TCGA-3A-A9IV	59	FEMALE	G1	NO	0	Stage IB	TUMOR FREE
TCGA-3A-A9IX	40	MALE	G2	NO	0	Stage IA	TUMOR FREE
TCGA-3A-A9IZ	47	MALE	G2	YES	3	Stage IIB	WITH TUMOR
TCGA-3A-A9J0	75	MALE	G2	YES	5	Stage IIB	WITH TUMOR
TCGA-3E-AAAY	67	MALE	G3	NO	5	Stage IIB	TUMOR FREE
TCGA-3E-AAAZ	71	MALE	G2	YES	0	Stage IIA	WITH TUMOR
TCGA-F2-6879	57	MALE	G2	YES	2	Stage IIB	WITH TUMOR
TCGA-F2-6880	70	MALE	G1	NO	1	Stage IIB	TUMOR FREE
TCGA-F2-7273	54	MALE	G3	YES	3	Stage IIB	WITH TUMOR
TCGA-F2-7276	64	MALE	G1	NO	9	Stage IIB	WITH TUMOR
TCGA-F2-A44G	79	FEMALE	G2	YES	3	Stage IIB	WITH TUMOR
TCGA-F2-A44H	65	MALE	G2	NO	0	Stage IIA	TUMOR FREE
TCGA-F2-A7TX	77	MALE	G3	NO	7	Stage IIB	WITH TUMOR
TCGA-F2-A8YN	76	MALE	G2	NO	0	Stage IIA	WITH TUMOR
TCGA-FB-A4P5	69	FEMALE	G2	NO	4	Stage IIB	WITH TUMOR
TCGA-FB-A4P6	54	MALE	G1	YES	1	Stage IIB	TUMOR FREE
TCGA-FB-A545	72	FEMALE	G2	NO	4	Stage IIB	TUMOR FREE
TCGA-FB-A5VM	74	MALE	G3	NO	0	Stage IB	WITH TUMOR
TCGA-FB-AAPP	71	MALE	G3	YES	3	Stage IIB	WITH TUMOR
TCGA-FB-AAPU	41	FEMALE	G2	NO	0	Stage IIA	WITH TUMOR
TCGA-FB-AAPY	71	MALE	G2	NO	2	Stage IIB	TUMOR FREE
TCGA-FB-AAPZ	54	MALE	G3	YES	1	Stage IIB	TUMOR FREE
TCGA-FB-AAQ0	68	MALE	G3	NO	0	Stage IIA	TUMOR FREE
TCGA-FB-AAQ2	81	FEMALE	G3	YES	2	Stage IIB	WITH TUMOR
TCGA-FB-AAQ3	65	FEMALE	G2	NO	1	Stage IIB	TUMOR FREE
TCGA-FB-AAQ6	85	MALE	G2	YES	0	Stage IA	WITH TUMOR
TCGA-FZ-5919	59	FEMALE	G3	YES	9	Stage IIB	WITH TUMOR
TCGA-FZ-5919	59	FEMALE	G3	YES	9	Stage IIB	WITH TUMOR
TCGA-FZ-5921	85	FEMALE	GX	YES	1	Stage IIB	WITH TUMOR
TCGA-FZ-5922	81	MALE	G2	YES	0	Stage IIA	WITH TUMOR
TCGA-FZ-5922	81	MALE	G2	YES	0	Stage IIA	WITH TUMOR
TCGA-FZ-5923	71	MALE	G1	NO	1	Stage IV	WITH TUMOR
TCGA-FZ-5923	71	MALE	G1	NO	1	Stage IV	WITH TUMOR
TCGA-FZ-5924	83	MALE	G3	NO	2	Stage IIA	WITH TUMOR
TCGA-FZ-5924	83	MALE	G3	NO	2	Stage IIA	WITH TUMOR
TCGA-FZ-5926	73	FEMALE	G2	NO	8	Stage III	WITH TUMOR
TCGA-FZ-5926	73	FEMALE	G2	NO	8	Stage III	WITH TUMOR
TCGA-H6-8124	56	FEMALE	G3	YES	2	Stage IIB	WITH TUMOR
TCGA-H6-8124	56	FEMALE	G3	YES	2	Stage IIB	WITH TUMOR
TCGA-H6-A45N	88	FEMALE	G3	YES	1	Stage IIB	WITH TUMOR
TCGA-H6-A45N	88	FEMALE	G3	YES	1	Stage IIB	WITH TUMOR
TCGA-H8-A6C1	53	MALE	G2	YES	0	Stage IIA	WITH TUMOR
TCGA-HV-A5A3	50	MALE	G2	NO	5	Stage IIA	TUMOR FREE
TCGA-HV-A5A3	50	MALE	G2	NO	5	Stage IIA	TUMOR FREE
TCGA-HV-A5A6	65	FEMALE	G1	YES	2	Stage IIB	WITH TUMOR
TCGA-HV-AA8X	75	FEMALE	G2	YES	3	Stage IIB	WITH TUMOR
TCGA-HZ-7289	77	MALE	G1	YES	1	Stage IIB	WITH TUMOR
TCGA-HZ-7918	72	MALE	G3	YES	11	Stage IIB	WITH TUMOR
TCGA-HZ-7919	52	FEMALE	G2	NO	2	Stage IIB	WITH TUMOR
TCGA-HZ-7920	71	MALE	G2	NO	0	Stage IB	TUMOR FREE
TCGA-HZ-7923	65	MALE	G2	NO	0	Stage IIA	TUMOR FREE
TCGA-HZ-7924	60	FEMALE	G2	YES	0	Stage IIA	WITH TUMOR
TCGA-HZ-7925	66	MALE	G2	YES	2	Stage IIB	WITH TUMOR
TCGA-HZ-7926	57	MALE	G1	YES	2	Stage IIB	WITH TUMOR
TCGA-HZ-8001	69	MALE	G2	NO	0	Stage III	TUMOR FREE
TCGA-HZ-8002	61	MALE	G2	NO	4	Stage IIB	WITH TUMOR
TCGA-HZ-8003	65	FEMALE	G2	YES	1	Stage IIB	WITH TUMOR
TCGA-HZ-8005	81	MALE	G3	NO	8	Stage IIB	WITH TUMOR
TCGA-HZ-8315	54	FEMALE	G2	NO	0	Stage IIA	WITH TUMOR
TCGA-HZ-8317	69	FEMALE	G1	NO	4	Stage IIB	WITH TUMOR
TCGA-HZ-8519	73	MALE	G3	NO	0	Stage IA	TUMOR FREE
TCGA-HZ-8636	58	FEMALE	G3	NO	0	Stage IV	WITH TUMOR
TCGA-HZ-8637	76	FEMALE	G3	NO	1	Stage IIB	TUMOR FREE
TCGA-HZ-8638	84	FEMALE	GX	NO	0	Stage IA	TUMOR FREE
TCGA-HZ-A49G	58	FEMALE	G2	NO	3	Stage IIB	WITH TUMOR
TCGA-HZ-A49H	68	FEMALE	G2	NO	1	Stage IIB	TUMOR FREE
TCGA-HZ-A49I	77	MALE	G2	NO	3	Stage IIB	WITH TUMOR
TCGA-HZ-A4BH	75	MALE	G3	NO	4	Stage IIB	WITH TUMOR
TCGA-HZ-A4BK	72	MALE	G3	NO	2	Stage IIB	WITH TUMOR
TCGA-HZ-A77O	77	FEMALE	G2	YES	4	Stage IIB	WITH TUMOR
TCGA-HZ-A77P	77	MALE	G1	NO	1	Stage IIB	TUMOR FREE
TCGA-HZ-A77Q	55	FEMALE	G2	NO	1	Stage IIB	TUMOR FREE
TCGA-HZ-A8P0	76	MALE	G1	NO	15	Stage IIB	TUMOR FREE
TCGA-HZ-A8P1	81	MALE	G1	NO	0	Stage IB	TUMOR FREE
TCGA-HZ-A9TJ	70	MALE	G2	YES	0	Stage IV	WITH TUMOR
TCGA-HZ-A9TJ	70	MALE	G2	YES	0	Stage IV	WITH TUMOR
TCGA-IB-7644	65	FEMALE	G2	NO	3	Stage IV	WITH TUMOR
TCGA-IB-7645	44	FEMALE	G1	YES	5	Stage IIB	WITH TUMOR
TCGA-IB-7646	60	MALE	G2	NO	6	Stage IIB	WITH TUMOR
TCGA-IB-7647	41	MALE	G2	YES	14	Stage IIB	WITH TUMOR
TCGA-IB-7651	64	FEMALE	G2	YES	3	Stage IIB	WITH TUMOR
TCGA-IB-7652	49	FEMALE	G2	NO	1	Stage IIB	TUMOR FREE
TCGA-IB-7654	80	MALE	G2	NO	2	Stage IIB	WITH TUMOR
TCGA-IB-7885	78	FEMALE	G2	NO	3	Stage IIB	TUMOR FREE
TCGA-IB-7886	80	MALE	G3	NO	4	Stage IIB	TUMOR FREE
TCGA-IB-7888	66	FEMALE	G2	NO	0	Stage IIA	WITH TUMOR
TCGA-IB-7889	85	FEMALE	G1	NO	3	Stage IIB	WITH TUMOR
TCGA-IB-7890	73	MALE	G3	YES	0	Stage IB	WITH TUMOR
TCGA-IB-7891	49	FEMALE	G1	YES	7	Stage IIB	WITH TUMOR
TCGA-IB-7893	64	MALE	G3	YES	0	Stage IIA	WITH TUMOR
TCGA-IB-7897	53	FEMALE	G2	NO	2	Stage IIB	WITH TUMOR
TCGA-IB-8126	79	FEMALE	G1	YES	5	Stage III	WITH TUMOR
TCGA-IB-8127	59	MALE	G2	YES	3	Stage IIB	WITH TUMOR
TCGA-IB-A5SO	71	MALE	G2	YES	3	Stage IIB	WITH TUMOR
TCGA-IB-A5SP	77	MALE	G2	NO	0	Stage IIA	WITH TUMOR
TCGA-IB-A5SQ	56	FEMALE	G2	YES	0	Stage IB	WITH TUMOR
TCGA-IB-A5SS	64	FEMALE	G3	NO	5	Stage IIB	WITH TUMOR
TCGA-IB-A5ST	64	FEMALE	G2	NO	2	Stage IIB	TUMOR FREE
TCGA-IB-A6UF	63	MALE	G2	YES	7	Stage IIB	WITH TUMOR
TCGA-IB-A6UG	65	MALE	G3	NO	16	Stage IIB	WITH TUMOR
TCGA-IB-A7LX	57	MALE	G2	YES	4	Stage IIB	WITH TUMOR
TCGA-IB-A7M4	81	MALE	G3	NO	1	Stage IIB	TUMOR FREE
TCGA-IB-AAUM	76	MALE	G3	NO	1	Stage IIB	WITH TUMOR
TCGA-IB-AAUO	64	FEMALE	G3	YES	5	Stage IIB	WITH TUMOR
TCGA-IB-AAUP	68	MALE	G2	NO	7	Stage IIB	TUMOR FREE
TCGA-IB-AAUQ	50	MALE	G2	NO	13	Stage IIB	WITH TUMOR
TCGA-IB-AAUR	67	MALE	G1	YES	9	Stage IIB	WITH TUMOR
TCGA-IB-AAUS	84	FEMALE	G2	NO	2	Stage IIB	WITH TUMOR
TCGA-IB-AAUT	65	MALE	G1	NO	7	Stage IIB	TUMOR FREE
TCGA-IB-AAUU	35	MALE	G3	NO	2	Stage IIB	TUMOR FREE
TCGA-IB-AAUV	49	MALE	G2	NO	3	Stage IIB	TUMOR FREE
TCGA-IB-AAUW	63	FEMALE	G3	YES	1	Stage IIB	WITH TUMOR
TCGA-L1-A7W4	48	FEMALE	G3	YES	2	Stage IIB	WITH TUMOR
TCGA-LB-A8F3	64	FEMALE	G1	NO	0	Stage IIA	TUMOR FREE
TCGA-LB-A9Q5	63	FEMALE	G3	YES	3	Stage IIB	WITH TUMOR
TCGA-M8-A5N4	48	FEMALE	G2	YES	0	Stage IIA	WITH TUMOR
TCGA-PZ-A5RE	44	FEMALE	G3	YES	3	Stage IIB	WITH TUMOR
TCGA-Q3-AA2A	64	FEMALE	G1	NO	9	Stage IB	TUMOR FREE
TCGA-RB-A7B8	81	FEMALE	G2	YES	8	Stage IIB	TUMOR FREE
TCGA-RB-AA9M	43	MALE	G3	YES	1	Stage IIB	WITH TUMOR
TCGA-RL-AAAS	60	FEMALE	G2	NO	0	Stage IB	TUMOR FREE
TCGA-S4-A8RM	67	MALE	G3	NO	1	Stage IIB	TUMOR FREE
TCGA-S4-A8RO	75	FEMALE	G2	YES	1	Stage IIB	WITH TUMOR
TCGA-US-A774	76	FEMALE	G3	YES	2	Stage IIB	WITH TUMOR
TCGA-US-A776	61	MALE	G2	NO	0	Stage IIA	TUMOR FREE
TCGA-US-A77E	73	MALE	G3	YES	2	Stage IIB	WITH TUMOR
TCGA-XD-AAUG	66	FEMALE	G2	NO	1	Stage IV	TUMOR FREE
TCGA-XD-AAUI	50	FEMALE	G2	YES	10	Stage IIB	WITH TUMOR
TCGA-XD-AAUL	56	MALE	G2	NO	0	Stage IIA	TUMOR FREE
TCGA-XN-A8T3	67	MALE	G2	YES	0	Stage IB	WITH TUMOR
TCGA-XN-A8T5	53	FEMALE	G2	YES	0	Stage IB	WITH TUMOR
TCGA-YB-A89D	59	MALE	G2	NO	4	Stage IIB	TUMOR FREE
TCGA-YB-A89D	59	MALE	G2	NO	4	Stage IIB	TUMOR FREE
TCGA-YY-A8LH	61	FEMALE	G3	NO	2	Stage IIB	TUMOR FREE
TCGA-Z5-AAPL	74	FEMALE	G1	NO	0	Stage IIA	TUMOR FREE
