# Supplementary material for: Development and Validation of a Novel Metabolic-Related Signature Predicting Overall Survival for Pancreatic Cancer
Source: Front Genet. 2021 May 28;12:561254. doi: 10.3389/fgene.2021.561254 (PMC8194314; doi:10.3389/fgene.2021.561254)
Supplement: Supplementary file 4 [file Data_Sheet_1.ZIP › testRisk.txt]

id	futime	fustat	ABCA5	MTHFD1	GALNT10	SULF2	INPP4B	IP6K1	CACNA2D4	GPD2	MTAP	GART	DPYD	OAS2	SLC25A27	SLC2A8	STS	riskScore	risk
GSM1527139	0.0986301369863014	1	21.55037427	29.54727275	3.911335844	9.279318371	4.671467382	11.78716138	0	19.56048755	6.466996774	12.48285668	11.79735981	0	16.15679209	3.772847191	0.959415178	-2.27129545377484	low
DO224758	0.178082191780822	1	9.943349378	11.76718196	55.78790794	99.37594385	30.96190678	15.26155908	13.2255747	10.80685028	13.71088722	18.60366867	82.23397286	2.800240506	5.846896522	2.766100852	2.398972936	1.00625173599888	high
GSM1527117	0.197260273972603	1	0	36.2692618	31.74286709	55.26894199	26.35273575	14.37125134	4.929343668	32.82007779	4.849102733	20.03378632	15.3724839	17.06949948	3.98159543	1.925211001	7.62400072	0.976551471132861	high
GSM1527109	0.221917808219178	1	0	58.04992701	19.14750793	53.77142052	40.06563496	11.83164028	8.273349905	40.29045002	0	34.72830906	0	0	0	2.746229136	3.617284065	1.15219604661945	high
DO49080	0.227397260273973	0	9.051279409	42.34730283	4.394755316	21.63127009	7.535825448	4.929930449	1.713686599	37.52012389	28.30790132	38.63901288	20.73784175	62.64562549	8.062883989	2.093004254	4.442606233	0.520313385474693	low
GSM1527131	0.23013698630137	1	1.408715636	28.23094523	25.92646731	62.4966226	36.52198714	11.32883679	8.006381139	29.89067602	17.70131849	12.73843783	14.23951709	0	2.355128472	3.822234685	1.911576538	1.1818640475206	high
GSM1383802	0.241095890410959	1	8.375068302	28.29325635	24.12536603	47.19225603	23.61631931	15.4111643	3.31562697	23.02831876	10.3459477	22.65031865	19.49708234	15.42052736	7.013714265	1.751136402	6.155122544	0.00410086654321629	low
DO35132	0.246575342465753	1	0.147347557	28.69382761	0	37.81776004	0	3.003607231	0.566513123	0	3.276188818	1.862525938	0	0.117503386	1.56837208	9.640146009	0.729857033	0.027577573177139	low
GSM1527234	0.263013698630137	1	11.77092204	29.8064111	11.77083713	27.35282426	9.597348417	10.51068996	11.18389247	8.355539613	3.564949496	13.14960799	3.206411705	2.08312235	8.013413153	8.343507464	2.672952042	-0.535088759203303	low
DO33368	0.268493150684932	1	3.193196938	54.01462319	0.253230892	17.87094161	0.359781045	2.923274747	2.657297073	9.16244539	19.66462544	38.41099591	16.67899458	41.22885348	3.429157106	2.464820044	1.799087422	0.825665027998288	high
DO34680	0.271232876712329	1	16.3508254	29.70544888	35.36453418	22.45943857	42.0396154	16.42259056	2.296729732	71.13656948	0	25.90288638	14.16033127	30.63033649	10.04876999	6.020310703	10.76175014	-0.843013932610513	low
DO35184	0.279452054794521	1	6.787516474	22.07864263	20.45772432	36.56539535	26.96419515	29.15309569	3.281362226	52.16446453	8.003656833	16.44619325	13.02249976	3.107359214	9.692817716	3.394621339	7.715348594	-0.317606704783094	low
DO51483	0.293150684931507	1	10.13036599	36.88523034	23.66186331	64.89987877	15.37433196	12.96947829	0.874847342	37.80157683	0	17.28498044	9.358584746	14.8967158	4.098124654	3.653065874	9.617106451	-0.502611368439658	low
DO227570	0.30958904109589	1	17.38703941	15.46329772	2.886654658	59.48268019	7.949308277	18.06138176	1.202318058	44.54302999	24.26171547	11.45926721	4.902876175	1.539179998	17.20281651	4.779200309	5.917087152	-1.45521759537601	low
GSM1383840	0.30958904109589	1	12.01583379	23.03574022	13.45735462	42.52665668	31.92505867	4.870293216	7.752433753	26.01715816	15.98432198	22.88149551	21.85195371	45.47982884	6.816548247	0	5.878246361	0.422350372025796	low
GSM1527183	0.345205479452055	1	1.699401904	30.52006124	24.06094283	65.07186022	32.29930169	14.61689579	0.107126376	33.64552844	12.92702057	25.3081045	21.4288861	52.19634963	0.172272313	5.340943639	10.48390406	1.05689798850345	high
DO51518	0.353424657534247	1	7.008706806	34.67779332	53.99856188	18.9605818	28.88061123	6.898170054	1.743347252	23.17934369	0	39.85703456	26.99653263	34.09170389	7.401565973	2.947704494	4.438569616	0.348713294571267	low
DO227544	0.361643835616438	1	8.643105371	21.75497394	11.38970318	60.31532708	0	12.22322088	1.865068049	3.393357702	20.08470987	12.94691779	21.98252407	0	10.50124868	2.208782121	1.515999279	-0.365755920533317	low
GSM1383815	0.36986301369863	1	7.940158805	23.52015569	19.07953764	32.66125049	26.48451746	14.56107214	2.651770191	34.43527073	7.393103225	21.28291182	13.43588816	7.557709783	8.354662029	6.505618233	8.167870896	-0.219876889363389	low
GSM1527191	0.36986301369863	1	0.289479534	31.22363579	30.07720497	57.25195692	14.60377623	18.16754844	5.486388564	18.22377024	6.809529647	21.0775792	18.96386473	14.95637507	7.898365713	6.814496758	5.261302373	0.679436016012947	high
GSM1527179	0.378082191780822	1	10.81781813	35.15519304	19.03634122	36.79496294	21.41823448	11.79918546	4.822623199	31.23057886	16.67153463	28.13041827	17.50051332	17.91301068	3.986421943	5.22474161	6.883820766	0.05252132202464	low
DO51520	0.380821917808219	1	5.972331805	1.165276902	30.39891491	28.09561726	27.52410815	7.232173543	0.897357127	22.29674993	9.567773162	13.31285921	19.67360793	131.0396913	33.28010388	2.794394324	4.058046751	0.319100395923992	low
DO51540	0.386301369863014	1	7.802551693	26.88323949	28.517219	23.60862208	55.70617959	13.14153364	1.255272979	34.10991837	0.878937473	50.16866915	40.83298529	4.083682729	10.43601418	2.290001501	5.285362751	0.199102530215003	low
DO33091	0.389041095890411	1	0	32.52076321	0	0	3.219510657	6.434919782	0.63965958	0	31.13034749	91.39132266	15.99043595	0	1.222619834	8.18149015	0.540585747	1.1325490388522	high
DO227596	0.389041095890411	1	7.953050882	34.94348474	8.984981732	50.60473576	6.535203577	11.72397423	4.029361232	79.13171666	29.72808393	10.21781383	12.13344477	3.307538029	2.266377605	3.618043311	9.569694447	0.32880869862034	low
DO51464	0.394520547945205	1	5.477983898	31.39016634	35.64040192	26.20413704	49.15342721	10.22990431	1.368077887	26.7876281	12.27826971	32.39694942	29.20610702	22.76221088	1.370539538	2.425763939	3.465877462	0.787833082425702	high
DO35350	0.4	1	9.262125389	10.67880854	23.52804355	39.81671326	0	8.958381338	1.424743169	17.9073903	7.682067632	17.88895307	14.31907014	6.102124977	3.787317959	3.489088198	4.497726449	-0.474809375240223	low
DO49168	0.408219178082192	0	10.74643747	24.75157721	22.93996526	83.75503107	8.818691318	15.12282713	1.353120325	11.84836388	12.51289729	16.47293933	20.9733952	45.06928367	13.98041575	6.485080219	6.100631276	-0.410643570036211	low
GSM1383782	0.413698630136986	1	5.161789187	30.2118978	22.36012558	42.59097867	22.6523577	19.64134722	7.101831967	21.63885913	1.749834524	19.14614348	20.30008978	15.33211958	9.832143274	4.095443256	5.984016884	0.170775463943452	low
DO49090	0.416438356164384	1	9.650932453	6.506159558	16.15960439	0	10.38218021	3.949406018	1.836432569	0	0	3.88339466	7.800257405	11.74456886	4.010879967	2.906352017	6.846410151	-0.686253774938715	low
DO49204	0.427397260273973	1	2.512828603	67.68514063	11.96310217	155.503325	0	9.536111242	1.053927213	40.65841078	0.159893751	28.72046565	42.98903652	3.571580047	3.308799732	4.277423021	1.679229975	0.576087445934818	low
DO227736	0.432876712328767	1	5.116771257	41.02900176	13.81078334	33.75794668	19.21829059	9.374203978	8.571600502	55.38730726	5.600712901	28.69602986	16.66455408	6.917554317	2.218833987	3.072917667	7.237281856	0.655718572418848	high
GSM1527204	0.435616438356164	1	0	35.70145523	28.3236829	59.53380617	42.21482616	13.95591114	0	33.47499813	12.83062729	26.27559892	19.1418547	32.06914465	1.96396039	8.160034012	7.183479089	1.10077700318739	high
DO35406	0.438356164383562	1	7.402573085	2.780430514	11.62046673	36.97185563	42.68384773	9.947277493	1.146340433	39.28106407	6.139671042	12.48520586	14.81185113	4.402321554	9.781054173	2.505884474	8.375905341	-0.153059182355423	low
DO227604	0.449315068493151	1	25.20709304	13.08455007	31.62492957	49.98039721	21.72572398	15.81385657	1.818610748	48.85392934	10.17343	38.52413803	23.44983005	22.01845546	12.12175747	2.344259179	8.261230327	-1.66786874994362	low
DO33656	0.449315068493151	1	0	0	0	0	0	0	0.447869	0	0	0	0	0	1.062144403	0.814887332	0.793617756	-0.000893538662769217	low
DO224750	0.452054794520548	1	7.532783826	62.43033801	9.956889911	13.43991769	0	11.35546192	1.068806086	20.27371864	2.457430374	27.04637448	3.409457331	37.70033649	19.56534765	8.561970455	4.671934893	-0.664796951165529	low
DO49074	0.46027397260274	1	7.079367707	30.4904923	2.763796394	28.49162791	68.33837463	9.102862688	40.76224426	12.89445358	0	17.56413485	0	0	2.586660824	0	0.873522643	2.20483639783203	high
DO230464	0.465753424657534	1	7.649955171	23.34566603	4.950980771	80.04113945	19.68266005	14.46582309	1.066144372	44.90663964	0	43.85892302	6.266308295	47.33899476	8.624028721	3.4579596	5.812095035	-0.068336282407304	low
DO227581	0.484931506849315	1	8.569515498	8.347064687	4.54844455	16.94454131	33.06833461	10.38884357	1.850529803	9.805028881	3.349746702	9.572664686	25.92769562	4.075932444	8.560932538	3.434015277	3.529664743	-0.444589429491493	low
GSM1527200	0.484931506849315	1	2.472445617	26.59906417	24.72404315	55.89052784	35.35743395	19.99033421	0	29.57878104	7.888385518	24.63391035	32.98197802	28.93195708	4.860139516	0	8.508845323	0.665176676315116	high
DO34376	0.49041095890411	1	1.451915343	44.54000785	0	40.44409073	108.120627	0	0.486227082	44.19251779	20.24594579	60.69106461	3.487732844	2.886103284	1.543570697	5.95059452	6.906338875	1.75174497390959	high
DO49185	0.49041095890411	0	10.44661139	53.39198723	20.85088427	73.089534	79.13584236	12.135647	1.345448691	31.97864211	11.12079319	15.12115172	31.01180059	10.9975786	7.721874098	1.279657113	4.38267662	0.307937962622075	low
DO51512	0.504109589041096	1	3.766058736	26.98231177	7.69236287	42.58167922	8.845014445	12.53003603	1.216337582	30.91710915	27.06558485	17.84344919	21.86324998	3.867762507	6.527494915	2.651368487	3.032779747	0.422903982083684	low
GSM1383780	0.50958904109589	1	3.9503175	25.73211979	9.431266298	53.40747821	14.58141226	15.11085105	0	31.84004352	13.44988031	18.86456849	3.659588617	17.64255637	5.368178764	8.221866284	3.975730412	0.0371742579296291	low
DO49133	0.515068493150685	0	15.88956341	53.14836716	4.944508373	12.39832269	13.17508889	12.24965743	1.913148911	33.27919015	0.083404466	29.40450768	23.54641701	13.1506755	8.002706192	7.43785857	9.802888787	-1.15447034695726	low
DO34945	0.517808219178082	1	4.703844867	32.95389122	24.20441978	66.40825932	6.774120172	13.02495508	1.000225863	10.37817102	15.56480687	31.7171992	14.06973378	6.656224588	7.140150347	1.372611105	2.158658871	0.211413056617632	low
GSM1527198	0.517808219178082	1	1.462925926	38.75813281	30.21704549	42.92898259	54.43785319	10.47477057	2.666406547	47.98174865	16.51902802	36.06990905	36.65083183	12.21703015	2.358479039	0	11.51044089	1.51047922875069	high
DO51545	0.520547945205479	1	10.02235069	25.46512864	16.77112335	20.9824069	56.80328168	20.24634784	1.194366702	38.42043564	18.87291623	23.24248696	20.66519492	5.2655732	4.956165496	2.906662289	7.672266116	-0.0039814809014178	low
DO227531	0.526027397260274	1	7.764636933	22.97852993	1.871702013	37.45651928	32.10334583	15.02851748	7.741622364	68.09378556	18.84689983	26.27456799	10.21326691	28.59012128	8.868078131	3.409462855	4.654956884	0.482554790124088	low
GSM1527175	0.526027397260274	1	0	28.821225	25.30214348	55.88322915	26.15354287	11.94598791	4.815675754	33.50755912	8.266316692	26.92224709	20.53645027	33.02325326	0	2.709721552	10.65280145	1.29991360126772	high
DO221541	0.534246575342466	1	4.091375678	53.15319194	2.078904044	69.0100565	12.23945368	6.818088162	1.977312446	68.18920854	11.72357017	52.11454845	0	44.72242709	6.732838585	4.059959347	10.92069529	0.750662022610703	high
DO51496	0.53972602739726	1	20.2537944	29.0436194	50.50998927	38.41905788	94.69458794	12.40778805	0.995415998	24.96031212	26.39408261	17.92414948	39.73936394	53.89129598	6.118828475	4.393600953	7.813119493	0.0761835475432132	low
DO49170	0.53972602739726	0	7.978837934	20.36617605	10.69865655	51.68030982	0	10.03777495	2.150969393	24.85387981	3.311246518	8.313350969	25.63020352	3.343088385	6.016822861	1.535280569	3.67019227	-0.432241917882385	low
DO224770	0.547945205479452	0	4.58139817	41.22521819	21.52595429	69.11974204	27.3238231	9.838323324	0.829668528	36.21913157	12.95714933	45.22629622	25.3881985	0	1.025259962	5.770123506	14.16272945	0.69557218867724	high
DO51522	0.550684931506849	1	9.546555016	15.90183695	16.04217	15.90701597	19.59756757	8.020534844	1.18523333	47.86628055	0	9.514685233	18.95147624	6.884379436	0.961961601	2.863527301	5.442022504	-0.453526086147678	low
DO35242	0.550684931506849	1	2.991140543	42.54783757	8.851712895	0	0	9.663255541	0.825548899	27.35295975	8.328754294	32.78170196	10.30066526	0	4.909428637	2.48114091	1.16589287	0.0425110730304074	low
DO224776	0.550684931506849	1	2.27238337	34.63742692	11.73593736	21.92312213	45.61211345	11.3213832	1.056835396	35.54504845	21.78813972	24.49703792	3.41649452	0	0.625536914	2.624408564	2.403658581	0.791272659156341	high
DO34736	0.556164383561644	1	6.952519648	21.07000525	7.748285394	9.880245063	22.70305797	6.366515552	1.207359824	44.98415956	3.410682786	10.46318062	16.76959287	12.35095462	4.412068708	5.114009147	5.128455871	-0.187119533438112	low
GSM1527155	0.558904109589041	1	4.310686775	32.01251964	19.44574151	47.0409487	34.01454673	15.74838196	6.705279137	34.73194388	3.176079352	21.35709712	16.65398558	34.12135812	2.533946954	4.690519046	5.061256012	0.681680660282737	high
GSM1527107	0.567123287671233	1	0	21.20141868	43.98141936	53.412344	34.58843874	9.206383131	1.236685405	39.89205	15.05481627	22.59711543	6.879730396	46.11063979	0	0.537106949	10.10811531	1.40596874446129	high
DO35160	0.572602739726027	1	0.19146963	0	3.372750032	0	1.145577937	0	0.585012998	0	0.040880761	0	0	0	0.763201687	2.313405292	0.529277075	-0.00301263284790672	low
DO227558	0.591780821917808	1	2.204561606	41.15193136	48.2062813	22.51496554	23.6124399	11.79472646	1.47198522	27.69847822	15.39083386	9.1364726	15.88415386	9.723700485	6.416002992	2.150751387	2.324253669	0.597128983215742	low
DO227564	0.594520547945205	1	18.82068819	10.16378374	3.727933964	57.53615282	89.5422046	17.72994284	0.65637361	64.54375546	10.44399345	5.585492794	32.8777888	2.664000431	7.497601395	4.050018181	21.35166559	-0.738141237597269	low
DO34288	0.602739726027397	1	5.718631023	21.99040152	25.08403482	51.80341746	13.91007138	16.05774337	2.089595964	62.42848762	0	27.46639498	9.902163799	47.71452024	4.813257181	2.464820478	5.70776577	0.169681495096774	low
DO49166	0.608219178082192	0	10.06606736	50.71204207	12.78774642	35.83321949	9.954558252	17.38031379	2.196999021	27.3136141	0.374063038	29.14392447	41.01396698	0	8.383836097	1.256418593	2.924414285	-0.54851704911726	low
DO35085	0.613698630136986	1	14.56014086	0	11.62439424	158.9290433	48.87618122	3.895298601	0.957304473	22.16057735	10.13887182	0	82.05316002	20.28347938	4.692278893	3.560247282	3.709789226	0.0959847044244581	low
GSM1383839	0.613698630136986	1	11.53366514	20.33118308	22.03371962	39.16005461	32.71853111	5.927376154	7.729062306	28.86400342	4.797283198	18.33018005	30.15625012	11.75181032	5.281522077	0.811740577	4.285115505	0.0936415773327612	low
DO34312	0.619178082191781	1	12.19942298	37.42050499	11.65157583	69.12775697	89.74624882	2.786457777	1.890134542	40.37568719	10.57006678	11.97783011	36.23032218	15.92774099	5.896466376	0	6.986244136	0.455872271664957	low
DO224779	0.624657534246575	1	7.07932946	24.88062885	54.90918487	15.27491128	58.76822936	16.10011786	1.28190106	44.62965619	24.08294271	26.73767499	8.072397311	8.314934883	1.895526535	2.978275669	8.611294269	0.658271400199107	high
DO51480	0.624657534246575	1	15.59274368	13.21688042	12.62837118	18.92311953	16.75105284	5.967126865	1.833734933	34.16157065	4.834359683	18.03042293	8.719728094	9.502282813	5.884115051	3.040005669	5.735026267	-1.0441290373371	low
DO51549	0.627397260273973	0	3.34406525	21.26131854	27.79482335	41.23647635	17.30729554	22.8986323	1.601512444	34.60948734	0.688829668	15.61048053	10.47911431	4.184585734	7.687590854	4.60219919	3.401738513	-0.191110763499785	low
DO49138	0.63013698630137	1	9.201197784	18.76903316	21.95040105	152.6159936	20.91239089	7.825897787	2.196999021	38.651036	0	8.801942264	19.81372966	5.979533438	6.618605284	1.535280569	5.70776619	-0.144137505296506	low
GSM1527163	0.632876712328767	1	1.18862203	35.83928275	31.22270865	53.29968227	35.02253692	12.37861697	0	37.18214402	0	34.78633703	20.79907667	11.9114842	0.639146242	5.569268333	6.954556786	0.698721623270288	high
DO49137	0.635616438356164	0	13.73313534	22.82958386	11.99975599	31.35663839	0	13.75465743	1.452851481	26.88952872	1.620836429	31.7171992	12.31210709	10.30331445	6.357832752	3.022544173	7.891835314	-1.07360773899583	low
DO51490	0.635616438356164	1	9.64567578	48.94726711	10.11136909	12.86284237	35.63703459	13.028945	1.375154245	24.34411012	22.93656783	19.81596794	18.30202692	0.462542947	8.257431146	3.095580005	13.73570624	-0.0414560709570906	low
DO35100	0.638356164383562	1	0.139169561	0	0	0	0	0	1.027293887	0	0	0	0	0	0.996621095	1.885613323	0.384965864	0.00294224496525912	low
DO224724	0.641095890410959	1	2.991604838	26.55227587	2.617382831	39.80830735	46.04289027	16.81140792	1.213236724	95.05719908	11.02792699	70.99238286	5.178487134	44.91407357	0.921324887	3.507524963	11.91818673	1.115603436911	high
GSM1383797	0.643835616438356	1	3.31497496	41.87336589	21.10648228	48.06319485	39.81230333	11.00561326	2.592777853	38.25522605	17.80831848	29.57408615	32.14150158	33.4498433	0	7.264706191	11.2527074	1.19908490648741	high
DO34240	0.646575342465753	1	3.343108198	7.99502489	14.2171209	24.48509343	21.78099188	10.88148774	4.67493278	9.38862959	6.233133651	9.290542444	41.720654	3.527635993	6.638664846	3.603506734	1.918944868	0.362754952170344	low
DO224712	0.654794520547945	1	8.754833257	38.52876394	3.93558206	112.4790297	0	6.357929412	1.134812265	47.43810777	12.94631435	29.76350045	51.08543889	46.14523225	21.4925315	3.334310235	5.154495862	0.0931142384431346	low
DO224764	0.668493150684932	0	6.027610487	17.14748205	61.98539759	30.28186405	50.7124193	14.09792394	0.846421876	21.17916629	0	21.71756959	7.316784987	10.94227528	6.235265019	3.077874026	5.535753224	0.122274670615549	low
DO35138	0.676712328767123	1	0.653433643	0	0	0	0	0	0.535003959	0	0	0	0	0	0.82834741	4.118931567	2.623344409	-0.0861612277118227	low
DO49198	0.687671232876712	1	16.73136944	25.86146219	10.51540523	41.42894142	47.93278771	3.470544403	1.192016451	26.23925026	2.194505623	16.03320183	25.44900856	0	28.32290499	2.232435731	3.770073179	-1.29970057660195	low
DO34504	0.704109589041096	1	8.820651969	38.23261335	42.60303667	76.73794661	37.83020788	14.64396551	3.340070917	32.82682175	0	13.49248445	106.2273408	2.490636127	4.472247233	0.396594145	3.756756081	0.538591104472216	low
DO224752	0.704109589041096	0	19.851352	4.380173277	9.740005942	0	1.356925455	31.94487633	2.058832784	23.09166899	4.093070028	16.78813429	12.55746231	79.63753664	3.816953668	3.720809293	2.303510583	-1.67188630013615	low
DO49087	0.712328767123288	1	31.84938495	28.97455313	15.73812548	15.25214602	3.232873954	19.22734511	2.235357192	8.540432178	5.407048484	24.87683222	8.162654441	0	14.00047353	6.043549135	2.185293958	-3.21915186326203	low
DO221545	0.712328767123288	0	2.815656588	36.65080667	23.34821326	18.06852486	1.076915633	13.35681165	0.690162721	30.02220876	8.055339431	19.78349945	0	6.680269934	1.463182481	4.653884897	2.083633341	0.0266189536366455	low
DO32878	0.712328767123288	1	3.689057806	29.7866615	12.45788872	39.88452032	12.07931096	11.33753838	7.55946173	26.52197384	4.886923123	12.51529297	11.75039381	3.123380557	1.643867619	0.977556617	3.810025364	0.43846035619752	low
DO35230	0.720547945205479	1	16.44683308	14.23752927	25.89930118	12.18253256	32.55879281	4.369921481	0.816510042	58.39493955	0.922872392	19.17478183	11.57859184	3.949780803	1.537833548	3.896033235	12.9068197	-0.910696285727786	low
GSM1383823	0.726027397260274	1	8.0665322	23.54917095	17.73194306	39.69508555	25.77552944	10.82430102	1.41365226	44.8084542	0.125116406	27.37302513	17.28757299	15.34311527	7.0026786	3.135563588	8.558398745	-0.177354210747463	low
GSM1383805	0.728767123287671	1	1.782403633	41.42046942	25.82120622	58.05591629	29.17754385	15.06134514	3.840270772	32.04511862	17.42900715	29.82600198	36.85265084	21.03784525	0	0.735788268	3.557770742	1.27135488323586	high
GSM1527171	0.731506849315068	1	1.996301287	32.28449982	13.9764545	37.20222949	21.78118149	12.08207398	5.396701523	28.37505448	17.30441025	23.52531988	16.77715406	41.60650962	0.260498253	5.834698917	8.758056554	1.13661768151732	high
DO49135	0.73972602739726	0	5.718631023	12.94890568	34.28334273	84.88532738	51.63439268	12.43208107	4.429441245	24.0622389	8.627243762	2.873624086	4.68364286	2.367601485	3.730048231	6.461841921	3.52369982	0.369775598613926	low
DO224734	0.742465753424657	1	9.508406331	39.1872614	8.630190551	61.57218795	46.18122443	14.12791499	3.281290206	43.64090558	16.81474072	29.14228949	10.04241578	21.6207568	8.079527057	2.713328747	7.896528082	0.240275438276504	low
DO49164	0.745205479452055	0	11.03472733	28.73091529	41.06370962	42.54808225	34.4225893	12.77413211	1.590940985	26.15442785	7.992383652	22.36868996	11.15243266	7.280182519	7.441042004	4.184469295	3.303961382	-0.366334404581027	low
DO34849	0.745205479452055	1	9.558678276	14.95211141	14.91348123	65.27794023	37.34913096	11.54276606	2.081924508	39.15994379	0.970678928	13.85079302	22.54982693	0	10.4900768	3.208452513	5.52798002	-0.402091193464499	low
DO51529	0.756164383561644	1	4.120005426	38.27512114	5.318082303	0	26.39452428	16.93097226	2.295851267	38.68025202	2.382293017	19.1103691	7.964512106	2.070240263	8.571719267	3.517516804	3.411859436	-0.167092780879237	low
DO51534	0.761643835616438	1	3.286590506	53.10952017	41.42065116	19.514492	26.23782969	32.46562767	4.658606484	65.68368651	11.905365	43.43108352	0	0	4.676704091	3.89947557	5.240187179	0.382811438003857	low
GSM1383792	0.761643835616438	1	4.534805175	29.05631521	22.64725363	31.60475667	34.35231717	11.49370933	0.844144623	21.26487509	7.850239695	23.73325189	9.372522332	12.40694599	4.733259062	8.910049466	2.962281339	0.172616049219144	low
GSM1527223	0.764383561643836	1	17.26403692	32.90781296	17.68479099	38.43928152	22.56601849	15.362049	0	30.53596349	7.222462968	22.13380798	21.86018021	17.82037848	12.60723546	2.621085143	4.694054277	-1.26195770132221	low
DO35126	0.767123287671233	1	11.7207099	0	9.530399421	56.70698914	23.37602942	13.10601534	1.143662269	12.64067944	0.543031962	41.36739709	9.759435282	5.25267561	5.587323899	2.467565377	6.123944656	-0.710874512599163	low
DO51492	0.772602739726027	1	5.798712147	32.5939523	12.89618841	13.50474803	26.20892935	13.05123168	2.154595286	37.88070354	11.49202687	25.30835041	14.17305668	0	3.630036474	2.707566925	3.843637728	0.12096308097261	low
GSM1527196	0.780821917808219	1	4.048422935	19.99402458	24.50397541	41.55922552	34.68560266	4.443336529	5.802883267	21.06203176	9.803075783	18.0218071	8.921765939	30.68034792	3.494906504	0.078499466	5.100914292	0.900418834310547	high
DO34640	0.786301369863014	1	7.321533144	29.21818209	17.33241992	20.6799986	61.33608508	8.46437846	5.196603373	46.48262503	21.40093355	17.36870188	21.66195384	28.9430032	4.412068546	0.489548492	9.869474279	0.977896595660984	high
DO51510	0.786301369863014	1	18.50088497	27.14914415	30.35469042	51.78048762	19.67345318	23.38291452	2.330182546	38.3320412	6.286849031	21.34759404	18.37686871	0.350044107	6.62052834	3.727588169	3.792746434	-1.39295111921829	low
DO221540	0.794520547945205	1	5.314616977	14.36035224	16.49171908	28.25141089	19.1268706	12.67757425	1.539719788	91.40235386	8.363248468	30.3350579	5.140817421	23.0898095	3.648308181	2.384816861	14.79723692	0.306432136514806	low
GSM1527187	0.797260273972603	0	0	33.87510935	33.39201948	46.17568039	51.40102067	17.31234435	3.020269157	44.58006947	3.755972529	28.07691584	10.47750597	21.03958382	0	8.169421987	7.797761491	1.04797094959625	high
DO51498	0.805479452054795	1	2.330253031	8.92067986	20.60223366	35.46766026	5.732446842	11.31675347	1.064104163	0	10.94586911	30.25267821	3.168229872	16.98508036	1.613595932	7.789737797	4.99962205	0.271881676107418	low
DO51501	0.805479452054795	1	4.535219493	19.59757064	40.66215261	21.23675224	38.79991563	13.79686706	2.323811894	34.20901113	10.36793526	21.86644128	12.41563437	2.481429275	2.595851825	3.147868476	4.885958417	0.428892722499892	low
DO49454	0.805479452054795	1	21.01054194	57.60704626	27.92203209	20.28838639	122.5967473	4.691641523	3.852699897	4.730604361	0	20.23362437	33.10612645	0.929010127	18.37316815	3.149387833	6.851536495	-0.680525241510111	low
GSM1527202	0.805479452054795	1	3.398937834	41.26994142	26.10486147	58.9332555	51.58814218	8.685271795	0	36.33977387	0	14.89966656	18.68053307	33.1155652	5.068926487	2.604724175	6.483112835	0.629957661712025	low
GSM1527159	0.805479452054795	1	0	44.17802939	26.90037387	57.49767927	19.04540358	12.03988781	0	33.62149397	0	32.24692599	19.11550702	24.46044797	0.107508824	3.388777838	4.581982725	0.766937790451428	high
DO34809	0.813698630136986	1	4.127261547	4.963148741	5.80580139	0	7.268558537	5.226367721	1.092285315	21.8852283	5.789495454	9.469698491	11.18867338	6.840776175	3.669869858	2.673966881	4.362701071	-0.10718350585669	low
GSM1383828	0.816438356164384	1	16.90753797	24.20565881	8.709499809	23.22367817	30.43580983	14.38189978	1.891350024	48.25375785	11.5919679	18.16638147	16.87713134	10.00247394	3.355115763	2.225800259	14.48194952	-0.862816298431323	low
GSM1527185	0.846575342465753	1	15.35414756	28.28736042	12.43165321	9.846089233	0	6.569747265	7.144308887	8.423007814	6.262875091	13.79466661	0.285694766	1.306957846	8.476342743	5.470177874	0	-1.12437055850681	low
DO51502	0.849315068493151	1	17.76077023	45.36097497	19.44971324	4.777235574	35.32094378	22.64760495	2.225835446	46.35114408	10.37477045	28.50698574	21.81049994	1.533199099	12.2905008	4.700576016	4.861630095	-1.24301769953146	low
DO227648	0.852054794520548	1	3.28053955	20.54527919	26.58682905	42.36747964	28.68942641	12.91401928	0.620093027	60.8226855	4.603415462	15.34486799	7.585479612	9.81201872	1.074551498	3.952152549	8.704527312	0.33000704194919	low
DO35144	0.852054794520548	1	15.8584503	8.093475192	28.88073601	27.80654646	63.26454298	10.52699791	1.131276886	23.20863967	7.797292644	17.27692107	48.019174	47.64915724	8.890035845	3.376983815	7.414820911	-0.25538161303112	low
DO51478	0.852054794520548	1	15.9384567	14.85638005	22.117889	52.03430871	34.84923369	6.049888846	0.69701403	28.45791688	14.20434554	21.45431178	13.69534713	20.60399512	6.682124859	3.168329569	5.73536191	-0.606077007268617	low
DO51497	0.857534246575342	1	10.26801791	27.01649392	14.58153537	53.28765083	53.44757174	5.934239785	0.866029969	12.92902764	20.44720624	36.50656858	17.77357567	61.03178704	5.754331853	3.003942049	5.529102688	0.60141352262153	low
DO51469	0.86027397260274	1	3.679674066	0	10.02556806	184.9839797	1.361665751	12.56532328	0.785500829	17.92306458	2.847371513	11.5845206	5.301506873	37.99288509	2.82366466	3.885562205	6.572996536	0.25897772938989	low
DO35454	0.863013698630137	1	12.90844241	21.44367373	20.18139452	38.18874845	39.09538873	11.61417587	0.971892777	29.13707371	15.62158609	29.05789273	10.81538692	7.058353383	5.328622078	3.299135648	10.10183352	-0.35089951089935	low
DO51523	0.871232876712329	1	7.18573841	38.07780292	38.90716784	46.11482606	35.29739338	18.923729	1.939680698	50.45347947	3.132738632	22.30082956	29.64960369	6.794734383	4.027365597	2.36326937	6.190707317	0.122361438178152	low
GSM1383806	0.871232876712329	1	0.842489714	45.30528323	22.0550764	60.45918569	30.04624194	17.22128063	4.531379004	39.1220694	7.158158184	21.90422067	24.24818653	5.460705268	3.869737391	1.768291485	3.754125852	0.870381007207513	high
GSM1527181	0.871232876712329	0	5.782019439	31.1502597	21.87697939	46.92233573	36.87742375	12.33001116	1.723158889	37.97163833	13.27543186	30.28508309	19.24701648	14.69473562	3.240178595	3.518762677	4.03265986	0.489731121050228	low
DO224767	0.887671232876712	1	10.25339528	4.873661633	60.58114319	46.12871446	3.693610441	22.88923955	1.72219651	50.19138837	0	17.23047531	13.90570747	6.934381705	4.371679908	4.562056687	7.079412187	-0.723889981411931	low
GSM1527145	0.887671232876712	1	3.223546049	35.76198949	19.47770241	42.77507393	23.19068932	12.92985643	0	27.24591109	13.28070966	28.29141176	26.51364587	21.13174325	5.40864004	5.552896487	1.741461687	0.488587220861365	low
DO51541	0.89041095890411	1	1.396495238	85.98909533	23.28009492	3.35938558	0	13.34882292	1.559627608	32.15161015	14.85774207	35.07578674	26.11059678	30.10221335	2.029026872	2.337569207	1.654609636	0.827020539755233	high
GSM1527219	0.895890410958904	1	2.860645187	22.72115587	27.98130577	61.87095698	30.61554256	3.254837885	2.799535432	27.20068432	9.602276684	23.8854374	27.38632503	23.14006547	0	2.895011681	4.802169068	1.04198239734355	high
DO35152	0.904109589041096	1	15.54933833	10.27561546	5.417933522	11.95538646	112.8469703	4.483005974	0.586862666	26.66938676	34.77507904	15.63252605	54.55685536	109.292859	12.02006317	3.21242649	4.708383751	1.00545938967201	high
DO49079	0.90958904109589	1	0.021988752	25.26590895	18.0471116	19.57204492	10.66281212	1.441086613	1.38380704	3.903688079	13.65257919	23.94849454	29.59845321	16.04198238	6.959616065	2.720443677	2.152000322	0.846315500189508	high
DO49129	0.923287671232877	0	12.09564148	18.22762758	24.51594612	26.48836511	49.01519968	15.46486733	1.529567556	45.26688163	1.81970857	21.48921496	8.380095507	0.495723782	8.905381161	1.883858372	7.958421697	-0.645982789485628	low
DO49424	0.934246575342466	1	10.49063937	14.13707975	11.15704696	31.47255283	95.22869326	14.767111	1.26345311	27.25304063	0.910200263	11.95002663	15.82901336	5.188089901	9.808281169	3.739959951	5.726519457	-0.237450205446976	low
DO33528	0.93972602739726	1	0.171900359	23.8311824	18.01045778	0	12.23967586	1.304268755	0.961867692	4.384325282	11.93157694	27.14066106	4.81048274	0	1.282798077	0.233925037	5.767694913	0.673087431772799	high
GSM1383827	0.945205479452055	0	22.65252431	19.1464237	12.99900086	40.78350644	51.40848546	10.57706015	12.9493763	36.15219052	0	22.07606052	9.123862987	7.809421088	3.359569049	0	5.277310745	-0.844518440745032	low
DO32875	0.953424657534247	1	7.506038831	23.45220205	29.97689397	131.6543617	17.71858329	13.86866787	7.145194194	36.30438938	12.33696882	20.15371491	29.27230227	7.956875447	7.120091674	4.951339307	3.603604998	0.476967066340806	low
GSM1527133	0.953424657534247	1	10.17415139	27.84292422	21.44737372	32.45612005	38.62056674	4.458162829	0	38.63010661	15.60577741	32.10874723	24.29013676	28.85431623	7.297324908	0	5.199231079	0.218411079811756	low
DO51527	0.956164383561644	1	30.1903485	18.81194967	22.57515981	29.25642331	96.28126287	14.29488741	0.65794271	26.09169517	11.90355176	10.27596211	24.56092219	41.84351746	9.328692896	3.459878133	15.5941083	-1.60029637795154	low
DO49130	0.961643835616438	0	8.05955945	21.50313487	18.52357568	57.23125652	11.571511	8.829228749	2.427148047	33.19436774	0.779455982	30.83772421	8.905570677	11.05909388	13.07773544	7.251951119	3.876612637	-0.43537523716774	low
DO51505	0.961643835616438	1	7.71983602	24.09351513	63.58222447	96.66321713	70.81332624	6.241831596	1.567789956	23.57892244	23.21857957	12.58672544	31.73270594	22.81323959	9.256309649	3.40348233	3.751095557	1.01324424096729	high
DO51466	0.961643835616438	1	23.26918606	2.695995164	12.46281144	24.11958751	75.81615121	10.86156479	2.421722546	32.70966446	2.419565711	24.59945496	36.49482773	11.32550604	1.450473051	2.548732304	1.733520433	-1.13235140743278	low
DO32887	0.983561643835616	1	13.83692574	57.91274867	0	83.78857473	47.33144378	15.67009501	2.588251299	6.900612282	9.231506515	38.59015019	3.614566653	79.49249318	28.5435584	8.692737417	6.014067465	-0.520674024549091	low
DO33344	0.989041095890411	1	9.950749636	9.998230851	16.10462811	60.71180868	61.26926415	6.320906677	3.731323195	32.00691624	6.477897586	23.73676513	6.495627894	24.24134136	10.44995234	6.182979723	4.808836232	0.0864517819428239	low
DO35128	0.989041095890411	1	8.425983403	13.99968471	69.15794098	106.2175172	38.3668282	7.668544721	3.919529947	38.52692126	3.156461821	9.335761974	33.25001604	18.76521089	17.83171474	3.542271925	6.274421279	0.249311506558872	low
DO51538	0.989041095890411	1	7.34643608	27.99214707	58.09832468	37.41053559	31.22655997	3.341522441	1.222804883	13.95905209	6.201525547	24.6457941	1.073356605	4.090398576	15.06406084	3.037850653	4.419469132	-0.0798828902828946	low
DO35258	0.991780821917808	1	10.24264178	16.00383253	8.397969736	96.08617735	28.51472687	3.975826583	1.003545003	16.7433436	0	18.32390115	12.148063	16.89234532	6.671637885	2.89654065	4.680372261	-0.348474045823811	low
GSM1383825	1	1	9.662848031	24.27336108	17.81881875	24.06386895	7.1841073	5.106342181	1.574154483	19.87961195	8.438183749	8.195649848	0.7572709	8.91649331	3.053412059	5.304131463	5.913656464	-0.516919459638383	low
DO51542	1.01095890410959	1	8.127613361	29.28644867	26.174618	66.09662763	39.2841563	8.889868439	0.526997921	100.6668871	0.125919105	20.22193074	15.87544513	21.18492435	1.040044639	3.890952412	7.174069709	0.18645069609461	low
DO35082	1.01643835616438	1	0.524234478	0	5.630562094	22.62845418	23.06231142	23.39011238	3.310530298	4.437232214	1.315936122	19.71075189	10.2284983	0	1.33563437	3.651242468	1.992870879	0.143215207016075	low
DO221542	1.02739726027397	0	2.675951814	3.386246399	4.349979012	0	0	23.08342163	23.90216496	29.82147306	1.836369022	19.57979386	42.71727073	8.909125178	4.075487377	2.28347511	1.680162119	1.12912834913322	high
GSM1383784	1.03013698630137	1	10.10966886	27.8537065	5.641588308	21.32424252	18.50685912	6.188763997	10.72692532	49.91511224	0	33.4280935	23.41384317	46.07554813	4.067106987	0	4.616330784	0.427663398303869	low
GSM1527125	1.03561643835616	1	6.215581617	36.90769842	14.78803091	51.02376554	36.96095037	13.87238795	1.765219369	41.43100025	1.134504708	27.39864496	22.26301685	24.56729373	0	0.341362771	5.669995062	0.362699769649782	low
DO51482	1.03835616438356	1	5.78863819	22.04009774	13.34595962	63.63894823	17.51530334	11.70821893	1.652935564	41.47138548	0	13.25555508	20.96513968	21.82553815	5.291721983	3.122038514	5.243354865	-0.0061060673066585	low
DO49481	1.04931506849315	1	22.27891236	7.892016375	24.40849934	85.8573965	19.2667422	7.086254399	0.839650224	33.32537775	6.193354423	13.16041546	8.895608953	0.367919085	12.92108905	3.436563245	7.636062981	-1.77682634544006	low
DO49421	1.05479452054795	1	8.037159439	21.93318853	63.90125042	22.43077318	49.83495803	11.11264546	2.211917816	31.44728917	12.94861645	23.95031612	17.89899031	3.506018554	12.41647791	3.789615995	8.319011648	0.233846389548718	low
GSM1527193	1.06027397260274	1	12.14929562	31.2245646	18.588573	43.14736295	28.00309336	19.52722037	4.892493772	27.23149041	15.97882694	20.98929365	12.11304138	22.05272754	6.987393229	2.65699442	4.79533054	-0.262792165900691	low
DO33472	1.06301369863014	1	4.069603621	21.61142132	22.42686513	87.82866176	19.09499313	7.780290946	1.353120325	17.36157153	4.818083211	5.691205553	10.22832057	24.75105079	4.45218767	10.11028528	5.141773484	0.203738981372845	low
DO224782	1.06575342465753	1	11.42829297	22.48179129	7.535427662	0	7.739547968	7.316727878	2.130126292	37.99987786	6.086178763	11.12807791	13.83845472	0	6.162355199	3.063252101	11.18838161	-0.760339263023544	low
DO49127	1.07397260273973	0	13.95224346	25.26590895	34.46659118	14.54708055	11.95904395	11.63398329	3.286369834	20.75430786	5.957770448	24.17650263	22.87598676	4.520703358	7.641636738	4.230946158	5.554615107	-0.789369620667857	low
GSM1527141	1.08493150684932	1	3.572192789	35.92871112	27.12909575	43.1069769	22.15589581	17.84875751	4.371425263	25.80096235	11.6264461	21.89131726	13.37187523	15.68631498	5.054438466	6.989485134	5.422001297	0.459949188660456	low
DO51513	1.0958904109589	0	12.83347033	26.11385216	25.2854808	28.01806255	23.85749737	25.46814146	2.639327656	43.64972903	5.172486676	35.35107585	15.981274	7.171607434	4.646821107	3.447551692	11.02849274	-0.700086705145479	low
DO34432	1.0958904109589	1	2.80112024	35.79627938	13.72233435	16.51677303	37.66984298	16.92425427	1.859447827	11.87663801	7.357523031	11.09835511	7.474101138	41.60674319	3.188443247	4.672477242	2.871144111	0.435036580844344	low
GSM1383778	1.11232876712329	1	2.50484135	28.77849968	28.62050507	36.96142907	43.30914036	3.706216358	1.477804395	38.82614017	7.583551196	18.06906353	19.6960229	0.981662352	3.942830643	0	5.586384996	0.784811554235957	high
GSM1383837	1.11780821917808	1	6.088864956	34.14941156	12.23968357	29.48426448	23.15619317	5.832457263	1.698568591	20.58303996	8.980225025	15.97803686	12.22726375	0	9.981824548	4.26108717	4.008135708	-0.0866105051921036	low
GSM1527218	1.12602739726027	1	2.254308628	33.17452315	17.25022684	76.26470983	29.97128995	5.999214929	0.360708107	57.95056164	0	38.15639147	15.25065652	34.65371114	0	2.4513945	10.33710885	0.90094574476228	high
DO33544	1.12876712328767	1	2.570486351	31.95228731	21.45562171	11.73803092	3.780762267	21.57604925	1.75971653	12.92272917	0	21.14719256	4.230644442	33.13495894	2.08517527	3.673221964	6.014067682	0.00269424104386196	low
DO49113	1.13150684931507	0	9.685523323	36.41889757	7.949862823	36.66137908	17.10387339	12.27245952	1.652314059	41.73277462	2.401025359	13.60649738	4.502440637	6.981384637	7.561398488	5.648494913	8.091594461	-0.66444510882065	low
DO49175	1.13424657534247	1	11.68049768	14.65433479	9.617471119	49.17342121	4.301928846	4.451068833	1.537239279	0	0.825349287	14.84428095	7.764018412	0	17.20997682	0.1409706	0.920133734	-1.1288244981681	low
GSM1527154	1.13424657534247	1	18.83649576	25.92781629	6.823342811	0.784735982	0.20399452	2.594855235	0	20.29994819	8.159572285	20.46186183	3.188601258	0	8.866917053	3.468461405	3.138548275	-1.70441713170628	low
GSM1383810	1.14520547945205	1	4.261479587	40.44212826	25.1435647	28.41966724	33.07132235	13.14679934	5.252349061	30.80274615	9.259948278	31.52366146	28.8786409	11.75669051	3.57878943	0.314504242	5.114500685	0.788556322390948	high
DO33128	1.15890410958904	1	2.720398724	70.77115774	53.87310364	14.72614592	20.59166998	18.08720517	1.38380704	31.63937025	21.30914285	31.61948272	17.92926649	86.14514552	1.804343229	11.20249778	7.851882239	1.22505480918775	high
GSM1527207	1.16712328767123	1	9.658866145	48.74780114	14.04472193	53.32580781	20.37310276	14.81046987	2.546999881	32.77788394	21.39987865	21.31195386	22.13945586	33.17851971	9.88632915	3.697242988	3.648892827	0.0806736357606436	low
DO34793	1.16986301369863	1	7.286937828	12.62406388	3.899968767	62.0659506	15.32657352	20.2534746	2.84908615	23.29887344	8.091820167	4.371993063	19.03457354	1.093317769	4.53242503	2.302151025	8.018347749	-0.336787061803367	low
DO49183	1.17534246575342	1	11.99185108	30.76119509	5.860776502	50.56116899	46.27575485	17.40311588	0.961867692	43.42915167	11.27377176	15.15371795	13.00066572	7.078057468	14.16095359	6.554795513	7.538916182	-0.676025271281873	low
DO224714	1.1972602739726	1	2.617493334	34.83269261	51.69989214	11.5029958	36.43471777	13.70767589	1.814876381	27.64268523	0	16.23358415	24.34927332	0	3.242694437	3.967179872	6.903170299	0.433854098587603	low
DO51470	1.21643835616438	1	16.29997531	42.59257559	13.76270242	38.76448203	80.25313559	6.863772313	2.482460244	39.4950927	1.024523101	41.48940718	52.1345213	18.83609299	5.719192929	2.419394907	4.647234427	-0.0489019750377871	low
DO49105	1.21917808219178	1	2.9510315	12.59699005	0	0	0	8.64680316	0.585958238	1.189490126	0	6.831268198	16.40719325	0	1.623808057	3.347883101	0.853546373	-0.307726496918285	low
DO51536	1.22191780821918	1	12.77110181	9.817697166	23.55697563	73.90912774	32.23123784	11.81399182	1.309995413	54.91501723	0	7.902803128	37.14098905	4.82471342	7.040838969	3.505646436	6.439113313	-0.6039207735381	low
GSM1527189	1.22465753424658	1	7.903978564	28.00276053	25.1140552	43.89298899	40.73073122	16.46240503	0	36.46349418	0	24.26702321	18.28080385	29.08737604	6.391967804	0.39969223	7.046112756	-0.0722880974387177	low
DO33336	1.23561643835616	1	5.049794543	12.56991561	0.784665324	46.76726134	42.97504025	15.98933911	2.097267638	39.69713362	18.02011388	21.17976705	6.749303955	10.97999976	2.967789614	0.907841093	9.09706547	0.457833807964437	low
DO224705	1.24657534246575	1	3.488134576	24.7081098	34.83897619	97.52797708	84.7155544	17.40945177	4.052665459	78.20750252	15.9284143	31.88022587	51.31349217	0	3.099468521	3.110680229	1.831586021	1.53679666438392	high
DO49184	1.24657534246575	1	18.1613003	27.67517798	17.58897887	45.20046592	64.32941212	14.48434201	7.812625125	11.67871906	16.33734376	36.7497624	24.07190018	1.770006254	16.30730541	2.952828879	2.012167228	-0.494045303531425	low
DO224745	1.24931506849315	1	4.193814995	58.868383	41.96864572	33.21966649	2.621002549	9.675536323	4.834664985	25.13559932	10.65599112	20.23194497	19.94284996	13.07185738	2.510225993	3.36485385	4.588303729	0.575022727427492	low
DO49433	1.24931506849315	1	4.205824404	21.59399703	20.64795985	43.97075987	60.43677081	26.4582106	1.920780356	35.93723435	0.107988232	23.82988769	30.64550062	0	2.514761453	3.110252604	8.951535538	0.314768036681067	low
DO35198	1.26849315068493	1	11.2827516	12.98543336	15.1175608	87.86411585	59.88063477	11.74999314	0.849932358	57.9463831	13.64383299	44.1412674	46.52285373	15.43533439	1.249301934	3.358249225	4.899336056	0.464632039880742	low
DO49078	1.27397260273973	1	8.20947071	10.51257148	40.36734041	5.459623761	7.415555773	10.72186424	1.452851481	37.43530149	5.82773733	7.857325911	8.905570677	3.958259816	3.268681497	3.812653505	2.957707031	-0.457512010617687	low
GSM1383830	1.27397260273973	1	3.084325923	34.40138191	17.5707829	21.90072625	43.19628669	10.45058655	2.049719261	35.07960445	16.75868857	13.8534052	17.01860091	9.37236452	1.424663323	8.329942221	6.620213658	0.709282476020795	high
DO221544	1.27945205479452	0	9.541760859	21.30799358	17.93372024	56.9590775	17.9534741	5.490606773	0.730163026	38.50340983	14.4082192	33.12437163	2.369640839	2.080234496	17.28995001	2.700252851	4.169243365	-0.405924050070608	low
GSM1383820	1.28493150684932	1	5.666098496	24.21183742	22.64537795	57.65798831	35.35744916	11.367966	8.37075633	36.4203275	16.64353547	17.07746403	25.82140992	16.20767231	8.352880715	3.763763809	4.178412456	0.825063423407612	high
DO51467	1.29041095890411	1	11.45986859	29.61845187	3.670731794	74.30005575	9.579626985	20.07618526	2.290752967	114.379754	1.091097622	17.83219985	0.748478212	5.767381271	7.377460164	2.852303261	9.28655253	-0.825429289499473	low
DO224698	1.29315068493151	1	6.159778028	50.46869745	15.47749684	39.01446447	9.345242732	11.31787313	1.936315322	60.02872609	8.429636955	17.00885607	24.5147037	50.14162793	3.620842804	2.81267373	3.102044149	0.361266236557436	low
DO33256	1.3041095890411	1	0.137305354	6.479094611	1.939160143	0	14.73859556	0.574575998	2.181656108	5.684875098	11.73270747	14.95828499	2.074381024	0	1.062144403	0	2.305151405	0.573550648165102	low
GSM1383790	1.30684931506849	1	12.81439075	28.24556391	23.08237492	37.96956444	32.1343313	9.291129108	0	14.92068963	7.152382	13.57183022	8.506286988	1.386032255	18.39067017	3.577407606	4.601760057	-1.01365276309275	low
DO221546	1.31506849315068	1	10.87373614	19.94592299	11.73437347	31.66330295	8.110464114	13.87527035	8.475741085	29.31667045	8.380373784	30.96197351	16.20670578	14.14503324	2.67647433	2.821922339	7.057391522	-0.0861760919352957	low
DO49076	1.31506849315068	1	26.74085878	1.579356383	0	0	0	9.900962419	0.670346081	16.88093788	3.81607491	10.77263055	2.799177763	5.944386548	4.131236452	5.532301868	2.544865407	-2.70710768841349	low
GSM1527127	1.31506849315068	1	15.66423694	29.91304267	11.52497411	33.08652046	31.17392726	10.01216622	1.253546162	33.14013687	10.95524575	27.67455366	23.69596457	27.83556028	9.037753552	4.488258765	11.26837903	-0.636976870691638	low
DO51500	1.32054794520548	0	37.32832427	11.02197182	32.4187935	2.319767654	3.839290554	8.878414078	0.492144008	93.63087467	10.40472442	34.14773341	6.642775267	5.002738916	18.83722788	3.316598922	6.545342056	-3.39660430899606	low
DO227742	1.32054794520548	1	5.89318996	8.072825508	26.76604622	10.20009793	18.04376545	19.15157215	1.722673086	59.5839727	15.36990163	10.46808958	4.975437694	17.09906402	3.518609483	2.403596792	2.470072245	-0.0184859387215366	low
GSM1383801	1.32876712328767	1	7.739167955	32.5039012	11.57964748	57.98160072	37.29761097	8.613178273	13.16366028	32.91020707	0	24.04111992	14.84420546	17.4391895	1.801589374	0	5.638127264	0.760315309571096	high
GSM1383821	1.33424657534247	1	10.11097327	28.15651918	12.01129597	19.97331231	0	11.22923055	3.459055137	22.03800307	7.534415287	15.42906194	5.522129534	0	19.18610324	6.542930811	1.53967979	-1.00512394622537	low
GSM1527177	1.34794520547945	0	7.910534946	23.39355467	20.22535703	44.63674357	37.15105171	8.383294195	0	37.74556168	16.0349275	22.32932279	20.51572866	7.474197447	8.454356238	0	6.495721371	0.152825205011884	low
GSM1383822	1.35068493150685	1	16.98603433	20.13092328	31.17239949	22.10523911	0	11.18415724	0	36.62210263	13.02815492	28.33657372	15.61607324	0	15.86264625	6.198610776	0.588347343	-1.48239769307559	low
DO51504	1.35342465753425	1	0.921894457	0	62.12587279	94.57666832	64.84951161	18.18797512	2.769688177	0	3.68176113	39.91736873	20.85853768	0	1.807900261	8.517470801	2.262973471	1.04695946178109	high
DO33512	1.36712328767123	1	2.466702404	34.44276544	0	40.32099662	19.09499313	8.760822485	5.564841281	28.75553282	0	24.37193559	4.574925732	5.900442494	2.345946965	4.83514715	3.297302832	0.394330915182219	low
DO51537	1.37808219178082	1	4.734960639	3.491445167	9.465586586	19.34954606	17.69464186	23.38620243	1.434533789	0	0	28.051325	20.57745888	7.898477703	3.529564324	4.132315957	1.959973426	-0.3276558495781	low
DO34728	1.39178082191781	0	6.387468489	11.13518967	14.308751	31.82667612	10.54253622	6.457723647	2.84908615	66.98044926	9.239159443	20.381723	40.86901101	7.007752136	2.747136433	4.463330471	3.343914457	0.268862090401858	low
DO51493	1.4027397260274	1	5.795555474	27.8544677	25.83812262	30.42955388	4.731602798	16.51922841	1.170465154	27.48946998	7.527507812	18.67670057	32.34482323	24.18689118	4.210949018	2.321540832	3.116781275	0.0293921283444035	low
DO51509	1.41095890410959	1	8.604640929	62.50600613	29.20995394	0	9.018363169	16.14646848	0.951260312	47.35699957	1.010773429	19.05685918	3.620269096	1.944061961	3.858732563	3.950025982	6.885437316	-0.607186466576874	low
GSM1527173	1.42191780821918	0	0	40.20907739	27.36173614	54.10672954	50.74656668	18.05354048	0.076705913	37.53764441	16.64298596	26.3151133	10.53406109	30.42744707	3.107589454	2.89713295	10.660171	1.17983992649188	high
DO224719	1.43013698630137	1	15.25049954	16.19834296	25.51434279	30.78758689	26.08266365	6.945248456	2.652002275	48.13829693	8.375292275	25.56528158	30.64622931	4.162310663	15.37309303	4.788595609	4.164179342	-0.797487971626044	low
GSM1383786	1.44109589041096	1	0.271312179	33.57728399	23.56979248	30.98788689	30.03503715	4.393219219	0.272889968	24.31280878	7.696084567	23.66383525	11.41344574	19.81646971	4.725523069	4.775239267	2.466598176	0.773299927032273	high
GSM1383833	1.45205479452055	1	6.380924289	26.16282574	21.22680456	35.03876864	15.70324434	17.80553537	5.454241397	14.82455173	7.243931974	21.58215888	25.50013498	7.695331281	15.22374828	4.033991725	6.631669487	-0.102686878359683	low
DO227695	1.45479452054795	1	7.809825648	23.42170733	25.56919468	19.60477109	12.62719993	23.12977225	1.840979605	52.27206974	8.931261072	16.11431975	8.117776919	9.057972241	6.928650583	3.422650769	9.929453749	-0.436533923723654	low
DO34368	1.47123287671233	1	1.970840646	17.57793556	11.41334823	42.9397922	30.06618284	18.63447305	1.391478763	66.30189666	13.43075982	11.68467178	2.074381024	3.448545938	2.666898184	12.94538457	9.396704823	0.292516490701229	low
DO34600	1.47123287671233	1	5.626377749	27.26912379	21.6388747	50.03516889	30.09290588	12.93374673	2.281386819	35.59756264	9.80517393	8.492505257	4.719881703	13.16825383	3.970760842	4.602761948	4.902059481	0.14355577111086	low
GSM1383813	1.47397260273973	1	5.66315499	35.31852248	21.92752997	50.54766679	33.84320619	13.98551279	1.420142636	30.50086553	0.666454827	23.97961364	24.21900946	16.87087555	4.632148284	0.138308374	6.646084792	0.230918166378488	low
DO51491	1.47671232876712	0	8.79591892	40.85847304	19.33670397	43.84093036	32.92846301	9.165795028	0.818142494	36.46433106	20.98568441	16.14101251	9.366289309	40.49153219	8.758074309	3.454342125	9.699133295	0.253685072308683	low
DO34817	1.47945205479452	0	5.349617885	49.27731552	73.42618693	3.22133499	22.75651169	22.89861453	1.284075884	35.79548159	0	35.57712019	1.204627424	19.70664702	3.7099892	6.949850623	12.79932495	0.0492188010336442	low
DO224642	1.4986301369863	1	7.853465823	11.82339104	28.4472613	7.199686581	27.61846083	20.7283463	3.641085778	83.35382171	0.920077073	20.48641479	50.81864952	5.81259971	1.879886801	2.147857584	9.136909227	0.0740681980982403	low
DO32936	1.51232876712329	1	2.339852909	36.71667419	0	151.3848747	18.37338219	6.092879579	3.800368081	7.550890745	15.90901088	75.65849815	0	36.37779359	7.962587067	0.373355713	0.953427459	1.25120163195214	high
DO34720	1.52054794520548	0	15.19766597	61.40481996	35.08965276	33.20322787	16.40899438	28.37131109	1.51422491	44.24905718	19.29748043	39.3719087	16.69711408	77.23398849	10.24935672	10.31943028	3.783391168	-0.49679503819042	low
DO49469	1.56986301369863	1	18.64890792	17.26345438	3.645095448	69.68104517	37.19868389	14.79061511	0.933377051	34.84949761	8.811857614	12.28256656	75.21314344	9.094772987	7.139388062	2.588660551	5.239871123	-0.857309056430371	low
DO230463	1.57260273972603	1	5.599621192	83.63603539	1.465084556	37.49327957	0	8.370674854	3.481303781	19.51780758	12.50460439	73.32219721	42.54888116	0	9.081909223	2.247325254	0.613687073	0.514317502846478	low
DO35424	1.57534246575342	1	0.014519384	32.80099115	4.024293184	0	0	0.550101254	0.600880145	0	0	0	0	0	0.90220177	4.448258696	0.443839315	0.0321544805397376	low
DO49472	1.58356164383562	1	8.759240502	14.61438601	40.61121936	45.77027271	52.50912826	7.706409871	1.561570457	22.9143914	10.2861707	31.99574049	13.57362037	14.82898857	1.349038928	2.291525303	6.715750702	0.398723703862643	low
DO51519	1.58630136986301	1	8.434801451	23.56761459	17.1671623	45.01498505	46.60341647	23.6319247	2.159982555	47.72447447	1.141768451	28.75104148	6.56971433	45.92041977	5.958538767	3.398053006	15.51241443	0.00354011634318188	low
GSM1527123	1.6027397260274	1	4.793541956	27.55878873	19.16461193	43.42074544	33.62462917	14.49086375	2.260214646	36.36113784	14.90642455	23.66168468	18.03561174	42.34035368	3.837962141	0.714978075	2.927862045	0.699157879798325	high
GSM1383809	1.6027397260274	1	4.731179098	29.22105807	12.692076	32.27569285	35.70087521	10.46276347	2.651770191	42.95900145	21.15506809	30.76484707	17.33312129	29.04813622	3.828970746	5.738143103	11.34873173	0.846091405520401	high
DO51481	1.60821917808219	1	14.63588677	26.96248842	19.51390407	25.57180132	20.34560828	13.02168494	0.952954914	43.07313925	5.232344842	20.57254426	15.91736257	51.50329995	4.529903353	2.262051195	7.023628698	-0.633322331666984	low
DO51472	1.61643835616438	1	9.597698626	9.679360275	35.32372182	61.07914505	42.9819247	3.074931735	1.072601181	9.510709524	7.358969176	14.17403847	15.15639704	61.77025475	8.108506329	3.404405146	8.599204003	0.274963354954394	low
DO51511	1.62191780821918	1	5.303173261	48.88872116	7.358731382	19.78856368	36.45775273	24.97531068	2.404548015	54.8747297	0	25.19659446	12.96016123	27.45732306	4.681232436	5.972042439	12.24688527	0.044081184433204	low
GSM1527225	1.63561643835616	1	10.70621375	30.93170636	24.63947028	46.17380893	49.34584633	14.95034319	0.658950531	32.02951528	16.67212247	25.3297785	19.49335343	14.63490748	8.702187917	0	7.429951023	-0.00523067015880024	low
GSM1383816	1.64657534246575	1	19.16455512	37.32921721	11.36050829	12.62539056	6.541557451	15.66818747	4.849651196	25.72983175	8.572313918	24.41593612	25.73253759	24.91871352	9.472826784	3.175595741	4.731439523	-1.23194292112033	low
DO49439	1.66575342465753	1	7.258798169	29.30809351	47.70372858	29.97505731	55.12116986	23.76108617	1.221302423	25.5354713	0.860957536	26.70331383	7.405478988	8.417543289	2.143202357	2.309883833	8.013061151	-0.000993179586533957	low
GSM1383789	1.68493150684932	1	3.685813849	25.39510263	26.63423118	64.19478301	35.26460295	9.692390271	0	34.5682424	17.50524768	24.6881608	14.29438765	4.832181912	6.567181246	10.31425341	9.843802334	0.515095786981905	low
GSM1383783	1.6958904109589	1	2.178506903	28.71431074	21.67226996	56.82874556	20.56285444	13.462839	2.38151053	27.11929138	0.223567132	13.79788311	10.05903408	24.64973853	5.522389665	8.376958245	3.71990731	0.272610617605336	low
DO51530	1.71232876712329	1	18.60697016	16.43249118	13.25617777	37.71768887	22.93153116	11.66466747	0.902720123	22.08774169	12.87968676	26.83868808	9.43141819	1.822439985	19.26249736	3.108030022	6.889538925	-1.5077857470133	low
DO34801	1.71506849315068	0	11.04626355	34.76760701	13.68568942	18.22906348	7.642725605	12.93374673	1.683000774	38.96203373	16.23791791	20.72374401	11.20679115	0.117832024	5.635693844	6.787180715	4.156280606	-0.602926965407946	low
DO35226	1.71780821917808	1	6.885746894	15.79977917	5.338060188	12.75495175	5.548256047	8.475780393	1.503879469	40.69119882	7.594680257	28.07952834	38.98420127	43.88314614	9.003549557	2.647531421	4.380642285	0.095130709982436	low
DO49475	1.72054794520548	1	6.63578806	37.59348608	13.68787532	45.14878648	32.73925997	15.82815453	0.587319859	14.77753589	0	43.7440304	20.28576965	0	4.496226735	2.357924504	2.269878633	-0.100180378424236	low
DO51494	1.72876712328767	1	10.94352271	28.72762769	11.07068613	28.76564628	5.920247514	17.93700997	1.677518368	6.785241902	12.70334054	24.661122	3.524995557	4.327805598	14.02821643	4.172856747	6.097898056	-0.934280978938622	low
DO34961	1.73150684931507	1	0	17.36137155	0	0	0	10.6078538	0.854464991	32.5723723	7.564046322	8.003905077	0	0	7.962587067	15.50161202	2.16531742	-0.195885353290376	low
DO224688	1.73424657534247	1	23.68337815	8.45309424	10.86952998	10.13153558	8.197582823	9.051589092	1.749826379	16.96652445	4.128205946	17.8308581	41.09486933	1.653773307	4.869916137	2.661642151	4.042883171	-1.88235670797561	low
GSM1527169	1.73424657534247	0	6.890863161	25.09766091	20.4016898	44.00413484	27.15276079	7.600896916	2.909902295	40.66180171	4.450252057	33.06245931	8.711442395	41.76863884	1.389138831	5.095202782	10.52257153	0.432769363107082	low
GSM1383835	1.73698630136986	1	14.34019973	21.53714358	10.63497186	19.69508274	7.708679985	8.578702455	2.683307933	23.3063938	12.91134053	23.68371399	27.39720101	0.898653286	10.11383688	4.653739504	3.794049643	-0.860002958671201	low
GSM1527167	1.74246575342466	0	2.041989998	36.22041844	23.21305988	55.99149296	24.7410704	8.060546189	2.580538568	29.1358791	3.25956567	18.52756492	17.05062373	17.97174077	1.189224501	4.769908898	8.932497291	0.703362433009614	high
GSM1527220	1.75068493150685	1	6.338161921	34.46516701	16.83235812	31.76734888	47.94733044	12.56016697	0	57.80761375	20.94686986	36.57566686	31.23295621	14.36155556	1.923151334	0	7.719202609	0.766384636059578	high
GSM1527205	1.76712328767123	1	14.47916241	25.55126407	10.39206164	32.95959822	26.0374205	14.93650191	0	34.97724811	8.675735741	16.90010751	22.66758711	7.943748454	19.25082431	2.118844788	5.405889312	-1.17584116414379	low
GSM1383807	1.76712328767123	1	6.602742807	27.24838403	22.35241857	52.41410864	33.05358017	12.39091278	10.24158942	28.94316459	11.09329913	26.12734054	24.16155482	36.58485003	5.068536294	3.90629133	8.163357208	0.932511204602197	high
DO49478	1.78904109589041	0	10.35832418	12.44837275	51.12732841	25.03060661	17.3161025	19.89351974	1.292186751	24.67328788	4.97068669	28.19548725	5.239218105	0	6.075339998	5.548997017	3.767166351	-0.707099516199219	low
GSM1527165	1.79178082191781	0	0.191305446	34.26266596	29.36667401	48.82491543	37.97223966	19.84485645	6.649313611	31.22773669	22.5751278	31.58673859	12.72716651	26.9247329	0	3.506339655	9.525435198	1.5526275936191	high
GSM1527213	1.8	1	3.714262023	28.10618164	40.72909666	40.72807387	30.81332155	13.91538931	0	53.94433915	3.584706093	23.74183547	22.15823124	35.28851774	3.986328636	0	5.924820879	0.565920910933414	low
GSM1383826	1.8	0	7.413811816	22.23415588	22.62353832	38.86442049	19.51071403	11.70034345	3.651166203	22.59766295	0	24.74953618	17.37373041	27.96639526	0.031514574	0.559516252	2.619448334	0.118818977284436	low
DO49436	1.81643835616438	1	18.24662563	25.65249521	18.43139466	37.25946917	7.948632869	9.716581858	3.207154133	62.07021287	8.530271628	21.33393666	12.33777119	4.073088629	8.584974304	3.372595549	12.85604592	-1.16940445671266	low
DO34616	1.82465753424658	0	5.937732931	4.881938389	44.52718881	56.54856533	0	17.10667985	1.09995693	23.46850937	17.07164268	36.91262913	0	29.57575207	2.526483026	11.41164277	14.79028368	0.152821555067772	low
DO35290	1.84383561643836	1	10.00695424	17.18265938	46.00119653	120.7658682	41.17137878	6.199778361	2.338845387	63.11745771	2.50444033	17.57487771	51.00500752	31.60099282	11.51858301	3.921017727	14.66202715	0.438182230966806	low
DO227671	1.84383561643836	1	3.873302883	30.88160123	4.850121906	70.69635616	1.493853706	16.16025992	3.788077568	40.99024535	18.79902681	33.97026741	21.97816971	56.91354277	5.227493491	2.63527788	10.37206609	0.842271182143377	high
DO49419	1.86575342465753	1	7.11294193	0	5.429519682	72.62718243	29.09710607	8.455004367	2.0290192	14.01903022	0	11.30424659	52.37396702	5.957512533	4.392478629	2.685918084	4.093774466	0.0437238289542768	low
DO227704	1.86575342465753	1	1.856449735	33.90122658	10.37391705	78.33201233	32.90774754	18.48338923	2.394310515	47.37023919	0	59.59474202	0	38.34603361	1.326063382	3.31507423	4.744050035	0.800285428735392	high
GSM1383836	1.86575342465753	0	11.43312251	17.64263783	15.37513823	28.29568319	33.38961744	9.817352376	3.618490867	29.03953138	12.30459831	11.07356051	18.09205237	0	11.63763229	2.539639291	11.38980175	-0.392678237695273	low
DO224740	1.87397260273973	1	7.808587528	20.3624353	43.08356155	26.55452831	30.11493661	17.96353539	0.978589653	37.62617412	8.626616751	16.70877575	9.631070336	18.09269304	1.720461668	3.336026069	6.602465446	-0.0477954352113884	low
GSM1527210	1.88219178082192	1	1.392092977	41.42678938	27.80207591	46.47196952	53.71319063	13.29297342	0	53.01973676	0	40.42666342	16.76707946	28.49598792	7.775930061	0	21.0373647	0.957509940014577	high
DO34696	1.88767123287671	0	8.705334247	35.17366119	14.95013505	69.48591438	32.09739158	13.59503393	2.074253051	57.67864072	11.33495963	15.60974301	22.7310219	41.9055393	2.526483026	6.810419146	9.703015001	0.292893617928431	low
DO51525	1.89041095890411	1	15.25955418	13.86255624	3.470360258	38.86402894	22.99404192	15.57445242	1.233175042	35.34690736	9.608259908	15.56436354	23.62435128	13.14237511	14.66888248	3.141161612	4.345896571	-1.13916545320201	low
GSM1527143	1.90684931506849	1	4.539876931	42.70850858	22.20904954	58.8535127	29.76834186	7.994821353	0	49.67911659	12.83512556	22.00600806	32.30297315	20.37430649	1.2064778	1.462056388	3.421492356	0.724582511463927	high
GSM1383838	1.90958904109589	0	4.503567965	19.85278468	17.79540057	36.79181889	4.676925346	15.67448823	3.502649337	21.42695518	5.697039001	22.44663167	20.52364441	10.41129702	5.260349887	6.095038456	6.088751266	0.0346653609727133	low
GSM1527161	1.93972602739726	0	0	24.4596887	31.07235688	55.4917577	26.83197237	15.75364674	2.244755566	35.09082053	3.821670242	14.11325009	26.7503171	16.29691887	2.341327529	5.903036415	2.767396253	0.748080016939697	high
DO34608	1.94246575342466	1	5.315022568	35.71506676	14.19879843	43.34268042	25.70977638	24.47202079	1.468194838	40.79977257	27.22176325	10.7074803	7.238541464	24.44346552	5.475218235	3.510553009	20.27708312	0.393571170948529	low
DO32863	1.95890410958904	1	4.184919564	39.69441374	28.49253432	62.01004154	19.32217007	11.81639999	1.989865253	56.09542241	1.039518574	18.93221891	25.97448284	9.072973366	1.583689822	4.556285085	2.08541305	0.341810322699088	low
DO34448	1.96986301369863	1	6.018454447	30.21978063	34.35663862	48.15500021	24.8010775	11.63398329	4.882066548	19.00140031	2.423972589	13.6879263	16.37095426	10.18906418	2.88755248	2.511297795	4.622391513	0.245904066542119	low
DO34785	1.97534246575342	0	8.60154385	11.56831768	10.60703533	29.77864698	18.31992722	20.07104901	1.452851481	52.8440301	0	34.79537056	7.256664515	13.41432382	5.033910531	5.253439803	11.04141099	-0.518607964650167	low
GSM1383832	1.99178082191781	0	3.595594951	41.32457975	23.45606295	29.01615685	25.45851143	15.63484953	1.130604831	34.96957997	10.56796022	21.89442156	15.18419036	9.32905279	1.056508122	6.852266225	4.840214854	0.350585401871975	low
DO51495	1.9972602739726	1	4.279479207	34.87555581	22.50161226	87.18489009	6.46044483	8.748861608	2.744935549	35.24891643	6.940134455	21.74622611	14.32917405	4.033621806	8.403562105	2.102800507	3.354262407	0.23667790178109	low
DO49463	2	1	2.392564627	18.40290111	13.22758334	50.96358626	36.76266377	24.76332946	0.707000536	25.85377303	20.57544835	19.80224836	25.41146326	20.04946005	11.93027012	3.56128745	5.556633416	0.472810761250624	low
GSM1527135	2.03013698630137	1	3.114310212	35.6544493	20.69106495	45.69392984	30.01531854	13.6919928	1.494959708	33.7503836	2.018823273	26.24984819	23.93436941	29.55988566	3.3788751	7.329627901	10.11084813	0.525769194763415	low
DO224633	2.03287671232877	1	21.44115334	30.82063845	8.544727178	13.31656588	0.249366102	19.09634418	6.698390543	46.13209506	6.843002707	4.641931179	10.8853767	0.586766748	5.237317803	4.776342068	1.966631085	-1.80769721320378	low
DO34336	2.03561643835616	0	0	115.5454664	0	0	0	0	0.447869	0	0.266978395	0	0	0	1.062144403	0	0.427387206	0.238218517025161	low
DO227684	2.04109589041096	1	2.391528413	22.49332454	39.27192886	37.15531056	12.93640336	21.38328873	0.557970226	89.32106826	4.067695371	37.05943932	0	0	1.272201429	4.240032963	11.11184257	0.241330500953552	low
DO35305	2.04383561643836	1	13.03983257	39.05350938	29.65233219	64.5357768	53.43402804	9.759866725	2.024035598	25.29722039	13.3485064	12.09731665	21.80302643	4.874834774	13.77409187	2.855205953	2.674717355	-0.327343751617075	low
DO51535	2.09315068493151	1	14.01269966	13.16634023	20.07377003	20.68055841	54.7812887	13.83350502	1.318193948	31.5802718	6.530310812	16.26603487	0.892975641	29.83974699	10.68961394	2.789769575	6.405322889	-0.695536393916015	low
DO49460	2.1013698630137	1	6.981617592	46.12252537	41.604951	0	19.66046047	7.572377848	0.722488235	55.55778732	10.04537455	53.50078608	2.508616221	61.90105247	0.654685138	4.191794037	5.286853112	0.602896287371652	low
DO32900	2.1041095890411	1	7.390722888	39.53198851	26.76996485	20.1204193	24.33336654	13.32139999	1.50655292	33.42055194	13.54549153	21.76608573	16.5702776	1.163623101	7.882349707	3.53379144	3.017635754	-0.0756083179143249	low
GSM1383834	2.10684931506849	0	14.05159881	28.15052229	20.27741188	39.95497484	0.112759861	17.61187637	0.101204796	23.86429879	4.223063973	18.09025131	21.28638618	1.7076066	11.76732044	1.913375408	2.650662069	-1.34239013734239	low
GSM1383804	2.16438356164384	1	3.535634955	23.84449256	21.48141458	39.48379802	24.42242564	12.04216355	0.388406472	14.58552317	9.345466483	20.31425797	0	14.53129484	9.109532026	1.304168703	0	0.0976043938543704	low
GSM1383817	2.22739726027397	0	9.818356131	31.98130351	21.14150741	33.73930351	35.56656976	11.87615315	2.630145761	49.48201484	21.05040669	27.71861228	21.90837799	14.65006659	1.640321076	5.437194861	9.835869383	0.323194256155407	low
DO224784	2.23561643835616	1	11.24150762	14.6939637	7.809175253	126.7490794	50.34031408	6.852485902	1.924551178	6.744136	4.030792435	28.1891606	6.085640298	8.418571506	15.30343781	3.436912635	5.129197115	-0.351149615473689	low
DO49430	2.24931506849315	1	16.90745466	32.50001578	21.49707552	85.0661838	11.54793394	9.777292639	1.891274413	68.89655953	2.33745539	16.22960334	5.942864176	0	7.268495255	3.509409713	3.874398462	-1.19523141329307	low
DO227687	2.25479452054795	1	5.989849603	14.19743832	24.25122115	12.23049777	42.22433941	23.11736706	1.192544864	42.03859201	10.96063278	32.5990378	6.804803909	1.588858783	2.42206692	2.95541152	1.97342585	0.023229744729668	low
DO224575	2.26301369863014	1	6.6272831	11.56621184	50.35942872	18.44535121	12.26136	13.03911086	1.120436197	54.8487836	8.435809072	47.25114308	0	56.13522611	3.759508354	3.749187224	4.203431752	0.326652365787946	low
GSM1527151	2.26849315068493	0	7.616493252	32.11983773	26.16241336	35.08244845	34.18629776	11.4003359	0.745163851	30.54166691	13.44415524	21.71678452	19.57566746	9.672923526	10.05647857	2.827141951	5.934852015	0.0393425433818998	low
GSM1527149	2.27671232876712	1	5.762856612	24.52642177	21.18791663	40.60657886	22.30617987	15.22249836	2.290462439	33.19408091	15.83178981	28.65874772	27.87785409	25.35018376	8.951894216	7.709454716	6.3081346	0.326608601464546	low
DO34656	2.28493150684932	0	9.524078512	34.38861777	14.98678886	18.88936261	41.33136154	21.18839574	2.5038635	41.78932289	1.02422125	32.07550778	27.18851576	0	5.615634282	10.27296053	19.23165796	-0.33039087485481	low
DO51503	2.29315068493151	1	29.67021354	25.13255677	21.8981527	7.043599721	16.03880874	10.63389048	0.742856975	48.87103421	0.265949187	15.63481857	5.850045079	0	10.54010118	2.765015342	7.590440479	-2.7899510681122	low
DO33488	2.31232876712329	0	23.28136269	39.85683008	15.82974669	3.176567757	0.092519544	17.03827359	2.895116667	18.71866784	7.227490802	23.72047757	5.064156578	1.849099863	3.79022656	5.532301868	2.098730148	-2.07798262465403	low
GSM1527157	2.31780821917808	0	2.797346928	40.04809016	26.13704521	45.87023983	32.71349883	14.21045476	4.59772507	36.64169264	14.37344371	25.45237966	17.47688054	41.60135491	2.862124378	0	5.248998204	1.11995041955816	high
DO33984	2.32054794520548	0	4.104198048	47.40946096	10.3871302	12.28640683	0	14.30192531	1.667656972	18.26630832	8.634892758	22.80842745	12.04030576	31.90461452	4.010879967	12.48061595	6.646648334	0.00986381531319781	low
GSM1383787	2.32876712328767	1	6.011715913	30.40367714	17.00074244	30.38924511	5.906518004	12.44218494	0.883513476	12.43241583	2.696017051	10.0227736	0	7.140834381	10.36320388	12.19041251	1.629849922	-0.696220804682311	low
DO33600	2.33972602739726	0	1.671017236	34.551043	13.96056195	28.53639425	42.32023842	18.01879002	1.360792048	13.60128031	12.19928722	13.18304744	19.01645405	21.12153393	5.294683063	5.555540299	5.228337294	0.580934712523411	low
GSM1383814	2.35616438356164	0	4.487546023	35.57265333	29.89221807	0	24.57915587	12.09202611	0	41.11838041	16.49821075	31.73948512	0	10.0341342	0	6.643478962	10.82795453	0.358384144507871	low
GSM1527147	2.38356164383562	1	11.17752662	15.27105953	15.78730561	45.90875443	17.99400813	12.50069194	5.414263119	21.61121948	4.076026842	14.50024037	18.90286108	4.844809416	11.68728854	6.320284591	1.279355953	-0.6375092204408	low
GSM1383800	2.38904109589041	1	3.045991688	51.83329207	23.5768495	44.28625704	45.4327141	18.08354972	1.624178116	32.31834862	17.47473102	34.14307367	25.53564139	40.02200182	1.555377844	4.176910865	6.919230869	1.10594651781799	high
DO33552	2.39178082191781	0	1.348130283	0	18.89007831	3.780907183	0	15.71569918	1.030912311	18.77521611	0	16.60323093	0	15.82227988	1.282798077	7.089281211	8.264721191	-0.100598936946057	low
GSM1383829	2.3972602739726	0	0	34.34302833	28.47661605	48.23826969	0	17.02441182	2.535593477	31.87577095	0.871062118	17.02355019	0.594490943	27.51217112	0	5.762510501	5.030346645	0.432044169655018	low
DO35210	2.42739726027397	1	8.918716061	5.755819874	5.836303303	98.29241705	5.652604763	12.17843423	3.243634451	19.93929835	4.529524261	10.55634275	9.70262413	2.37262935	4.715442742	4.424420168	4.515598319	-0.489945308837243	low
DO35365	2.43561643835616	0	4.589878225	41.54496842	36.06229846	28.66902277	39.87906609	10.17926163	3.200289122	30.5185167	22.10797168	30.00514815	9.805484929	5.20649294	1.615336646	6.523249958	10.11928339	0.864978143117527	high
GSM1383831	2.43835616438356	0	3.695107777	38.06459346	14.24023865	44.28459144	27.30226948	13.81291291	0	25.41030678	0.350183148	18.80027582	0	25.8544909	5.302685784	8.843713576	5.918947257	-0.0155068916276759	low
DO49457	2.47671232876712	0	4.670652219	13.84649142	27.695356	18.24754581	46.46146532	17.06215091	6.485441832	54.95473608	9.01925286	25.61620575	32.35927262	65.03596767	3.537147144	2.863150351	9.239077314	1.14582851700819	high
GSM1383795	2.47671232876712	1	4.308086535	32.77955624	22.42453022	48.47888296	11.38695252	13.31165489	1.581995751	26.89128816	8.767924673	26.91128853	24.20646528	20.83389885	3.871382985	3.84957186	3.34275215	0.332308322788891	low
GSM1383811	2.48767123287671	0	7.603972623	20.38755788	23.18997598	33.30694071	16.85873639	16.76339761	7.386484214	27.43528749	11.15800006	21.63769967	14.16382678	0	8.312046211	2.73421949	8.711456132	0.0467390283091376	low
DO33408	2.49041095890411	0	3.677526034	23.479267	25.3772353	27.79775846	34.77003325	8.418771619	3.386100545	28.92516874	4.879274639	13.94851839	25.97448284	6.682586755	2.907611153	7.414620138	5.248312942	0.48792526810342	low
DO33376	2.49041095890411	0	9.78931372	32.87268749	26.33015458	27.95443178	12.96127791	11.56556814	1.537239279	31.55454785	4.779839013	16.42407664	12.7107449	4.59100869	5.274623501	0.884602651	5.274948029	-0.482964356985889	low
GSM1383808	2.50958904109589	1	7.881228607	27.7648233	6.134967192	72.41399917	0	9.302592742	0	11.68906389	16.05943795	40.77838437	14.46079839	21.19913569	12.8708869	1.927647741	0	-0.199329523611841	low
DO49451	2.51506849315069	1	5.429707888	9.316258148	20.97561388	73.65006407	29.84407146	10.15311832	0.839721444	61.60839015	0	22.41914319	10.34509757	2.252109352	12.35664256	3.308508722	4.480921158	-0.110662193564433	low
GSM1383794	2.59452054794521	1	12.81233973	45.06050107	6.718824561	38.23933502	8.894684947	10.43112384	1.515030104	27.20396521	11.58427484	35.01820581	8.845094339	11.78806102	2.878995967	12.449773	1.507326302	-0.702218646318976	low
DO49448	2.60547945205479	1	14.55556906	12.90208825	28.6335249	59.35780004	29.83283836	18.15206583	0.895797674	32.84269152	0.318005659	20.551334	14.480315	21.58576898	4.464491853	4.648692944	5.463562408	-0.90485120513755	low
GSM1383803	2.60821917808219	1	4.592430962	29.92091738	22.0951343	36.71106551	9.46824248	5.500504383	0	30.8922841	14.01772273	35.08367662	12.59752151	26.46820592	3.262970933	6.34253072	7.54017695	0.427867264583855	low
DO224648	2.62465753424658	1	4.249976015	35.43050274	17.11734865	31.40837115	30.27207555	12.42180165	0.785304757	66.67965226	6.987817265	17.19292418	25.26395687	4.549777814	6.079465408	3.42485557	7.11813932	0.277299612608971	low
GSM1527209	2.63013698630137	1	11.43127746	30.84044056	13.27500481	57.40214138	45.82681256	5.713710996	0	43.32506937	23.25610422	29.31375505	26.83145357	46.50724713	7.226055381	2.88547141	3.520644531	0.37610709209657	low
GSM1383819	2.71232876712329	1	12.72178615	21.47261139	15.66228485	27.32327395	9.878684423	14.62861417	1.464742387	26.25355438	5.050502452	14.34379113	7.458430885	0	10.59434211	2.436371564	5.441830437	-1.12551300228395	low
DO49442	2.72602739726027	1	9.093825555	12.4052963	0.314240349	118.3659194	0	8.577078179	0.782042886	12.2857333	4.580164248	48.92346599	0	2.006367285	4.932781055	2.922364389	2.572074738	-0.446201423423994	low
GSM1383824	2.75068493150685	0	4.527339139	31.7141693	30.02949577	20.65379292	6.645760477	13.26357556	0	36.18791796	0	12.62494386	0	0.142573835	2.32573679	4.846002625	8.812874865	-0.316351300534712	low
GSM1383812	2.75068493150685	0	14.98717041	26.57204788	19.32395212	33.85174066	5.766116058	3.348483039	5.957727995	28.82142807	8.963088158	22.71169403	20.07543938	3.375352219	9.611896516	4.403843136	7.360205812	-0.659696322313602	low
DO35148	2.77534246575342	1	7.903373981	47.88529223	24.40770851	84.93606995	17.16760167	5.156884089	3.082813945	26.12203966	7.339964849	26.82962462	3.937407381	0	8.808558549	5.357738477	13.70485737	0.0246866888895897	low
DO33392	2.77808219178082	0	9.524078512	39.4507759	35.47448675	0	9.967924216	23.19505056	1.506553187	54.6534948	5.888928758	30.88658689	0	10.86575888	3.609691388	2.093004254	4.602415865	-0.580708441658005	low
DO49172	2.7972602739726	1	18.991579	16.76581831	45.24188049	52.70992685	73.49660558	11.86201306	1.966850884	33.30746428	1.437262145	24.76281929	10.44575453	5.267694509	14.40166478	2.697205246	8.551046819	-0.984280415185399	low
DO33400	2.85753424657534	0	0.540913699	44.59414663	21.71217345	28.84975866	0	14.30192531	0.92350961	38.70758428	37.87669266	33.98103693	0	0	2.004937073	0	3.097541015	0.960334122249835	high
DO33480	2.88767123287671	0	4.992136504	10.24186869	5.879102522	34.50143408	7.014659522	11.15512168	2.350431705	30.76290759	3.831372767	7.499016446	9.938399744	0	2.185472245	3.975323413	0.434046022	-0.243654232235614	low
DO51506	2.92602739726027	1	13.73445174	7.95794609	16.06181645	28.19019705	23.31074593	9.045564223	2.056461461	82.00256327	4.111176625	13.50918075	12.54412373	3.702208919	16.96630366	2.187350205	3.822792258	-1.01914453839441	low
DO35496	2.93698630136986	1	8.458863852	11.26966141	75.51382843	38.16657854	20.73273243	15.26657981	1.010944118	53.93947958	0	8.230304844	4.696369013	0	5.613906021	5.090624982	8.581409589	-0.425407055774998	low
DO227633	2.94246575342466	1	7.756357895	10.19703293	5.036108262	0	0	18.33959212	5.5500932	12.74049194	15.11427072	26.82850502	53.14978183	0	11.65087543	2.744558695	1.701117986	-0.179570567763875	low
GSM1527115	2.95068493150685	1	3.293392107	20.27838217	23.72229849	47.34535995	39.3883153	5.541382853	1.176717988	37.76566671	13.32059345	31.95183047	11.88101494	10.59343505	2.717507125	4.663247141	12.88846249	0.823626323263504	high
DO51468	2.96712328767123	1	6.028190411	19.4618816	52.12414341	18.73027237	14.06214806	7.326216604	1.122185659	33.78465919	0.028232986	8.338151069	14.04273671	0	5.069270046	2.855870061	2.072440497	-0.1881736598361	low
DO35104	2.98904109589041	1	0.124412939	0	0	0	0	0	0.828709952	0	0	0	0	0	0.817392392	2.092645084	0.452115094	-0.00539053795667905	low
GSM1383779	2.98904109589041	1	12.13874877	29.81271086	23.09461329	27.23013152	11.82635664	16.61718957	0.805242996	13.16762275	5.761829393	19.36546416	11.47847268	13.53724489	11.33702282	8.719265794	2.801854403	-1.05541332236947	low
DO49199	3	1	17.63083878	21.01586807	26.80660978	52.59803765	40.40930558	14.8263911	1.138314745	6.476516242	4.886923123	10.03973472	17.67558466	12.17519357	12.65648641	5.532301868	2.444984499	-1.30230535511222	low
DO33632	3.02739726027397	1	0	13.73394887	0.986243529	2.762486183	26.71201923	5.157959324	0.516913619	28.95344288	18.24958033	8.378492328	0	0	1.102263261	0.233925037	2.951048482	0.641403100269292	low
GSM1383818	3.03287671232877	0	8.492096278	14.86339214	23.02582587	66.54134725	33.16416856	5.904448886	4.564663765	37.2430695	4.236443764	13.35701639	16.94066998	16.08581994	10.62250383	3.422467942	10.25439893	0.0890186039205123	low
GSM1383791	3.1013698630137	1	0	16.46837806	22.71479679	36.22248413	22.39254949	13.03970352	2.273835294	15.50131292	8.784358686	20.00812909	7.564704788	10.52906222	5.802242584	8.887857728	2.872888313	0.505456307605256	low
GSM1383798	3.10684931506849	0	8.535013115	26.2360403	28.91030736	33.59696046	3.545150351	4.644468114	3.702997797	34.5005453	7.930863479	9.970468015	20.04837208	11.40391342	5.447447239	5.48987848	4.512010858	-0.134087709323631	low
DO34905	3.12876712328767	0	2.870309984	28.27072233	6.135659695	77.04012388	15.19294055	5.910457545	0.80076364	29.06653054	12.77295464	20.43058568	4.901077555	53.38288404	2.606720386	6.13650286	5.634520368	0.709520425090728	high
DO34264	3.13424657534247	1	2.524360375	8.536439351	25.41388912	32.05050784	0	10.90428983	4.061203822	53.97495109	9.231506515	18.08531015	2.454896668	0	3.188443247	6.113264429	12.59290013	0.302487344598669	low
GSM1527216	3.14794520547945	0	16.3638303	30.02381352	11.66771172	28.71917528	25.41306893	5.168228823	4.3241542	34.94148252	15.34827713	26.04462777	12.26932846	11.73091698	12.37458736	4.91383972	2.084650865	-0.732162200189049	low
DO49420	3.18904109589041	0	17.14121209	24.61328474	25.49637576	28.417121	24.96241108	12.4084012	1.851651892	21.27439379	13.01319081	23.77280569	25.03259783	20.64691007	14.44017039	3.983270479	8.287542235	-0.964778839120067	low
DO51514	3.26301369863014	1	2.516926318	3.522592959	19.87015252	46.77173084	11.0584944	24.24866519	1.453947162	0	0.48618226	37.89890183	5.191327183	0	1.168732264	4.460517571	2.315589275	-0.112694708618519	low
GSM1527137	3.28767123287671	0	18.44296699	26.31561519	18.19690813	21.80492634	1.276552885	15.88842511	3.194077159	19.81771365	3.817363662	22.92946255	10.49842384	9.364739215	8.199238138	7.732179491	0.813228698	-1.63837741909701	low
DO224656	3.30958904109589	1	9.959057138	20.70438127	21.15470665	35.94315383	16.35986736	7.69948216	4.391726404	34.21602191	0.280951452	20.95886069	9.42767699	34.80247995	5.230390529	2.721131789	8.032158963	-0.165776123935554	low
DO51465	3.35890410958904	1	14.72820321	32.76349474	21.97265103	4.851573652	41.06460215	6.115004535	2.219549262	24.01829114	12.55470841	16.65062747	5.97574142	25.75461539	4.21349649	5.846294068	16.92092149	-0.410979187428294	low
GSM1527129	3.36164383561644	1	4.757928104	39.10924367	29.10288985	40.81988757	40.4212236	17.32898785	2.496773106	32.78429313	4.424642601	25.18572775	18.09681164	30.92714853	7.368501127	2.026270432	6.111883104	0.444438333088189	low
DO35222	3.38082191780822	1	13.9337784	29.91175025	18.27552042	73.61968374	41.43936457	13.21267686	0.678914132	20.35637295	0	28.72451754	15.12429914	1.112537516	14.15920131	3.413643087	7.804735544	-0.913230507453186	low
GSM1527111	3.41917808219178	1	1.899680477	20.09585056	16.1181315	38.40177752	19.48468608	11.40082841	2.116827107	26.51961219	4.313003771	15.01142137	17.52103867	10.07296226	8.324727471	7.487646126	5.197638013	0.242738857309459	low
DO51524	3.42739726027397	0	7.401211331	41.26939643	31.25104286	24.81652254	37.39156611	7.290923131	1.067840219	37.27519986	10.47710281	33.14731461	1.812057103	49.17814335	3.554248295	4.57183516	3.805278288	0.438202056778813	low
DO51489	3.43287671232877	0	6.002562571	81.59214315	2.302781118	14.19316163	0	44.95480922	1.321222075	13.06371631	19.94376622	48.68147175	5.201653252	6.118468027	10.97674712	3.567093724	1.31732425	-0.594951663238033	low
DO32860	3.44931506849315	1	8.486234133	23.93946884	28.45588939	58.17133198	19.78988103	15.82971851	3.002519724	58.13100912	9.514513758	17.02668087	21.19083805	4.371300862	5.174326578	4.556285085	3.58362935	-0.0987579169866019	low
GSM1527215	3.45205479452055	0	12.37259019	30.66867104	19.62166571	24.93048471	14.47213135	12.48389559	4.250809904	22.2572318	6.447240177	21.20085358	12.85982081	0.827875209	6.11417612	7.927619076	5.011870963	-0.712670777214141	low
DO35140	3.45753424657534	1	5.44163191	12.35746615	25.10458422	54.67346152	53.9314836	4.706384681	3.372799975	48.3661694	0	27.85181348	9.041835688	35.24061411	2.311411998	2.715426865	7.310180461	0.740162892262721	high
DO35083	3.46301369863014	0	7.269909229	27.53957779	49.64777597	19.72776746	0	23.52827561	1.181076801	22.07764759	13.76340888	17.62580188	9.622246079	7.157987336	1.986064967	4.390236852	3.101507299	-0.332865552339906	low
DO51531	3.48767123287671	1	12.08770755	14.55121077	24.31239081	27.68529169	39.94146132	21.25115925	1.718710212	87.80757564	0	11.900382	10.49445234	1.867693971	10.58461078	4.371766304	0.662312057	-0.930041641773481	low
DO35442	3.64657534246575	0	4.09681469	23.61577349	26.99367309	0	0	19.49339908	2.161671911	5.629195843	3.514685528	14.65538789	45.33619111	12.19922381	8.582639418	3.833048809	2.069726864	-0.143652682516841	low
DO35236	3.67945205479452	0	16.58239477	1.090673254	24.94378725	67.33538826	57.26011502	8.192027694	2.873233277	36.16633304	8.714063679	18.07978322	13.58951825	37.13617688	8.26867151	2.349597822	9.294386274	-0.391818359875605	low
DO35136	3.69041095890411	0	11.71373658	10.4950228	52.91779408	24.54717807	41.91632683	8.327844962	0.752354252	23.81728887	18.4893632	32.57518848	0.771094258	31.41981513	3.622226836	3.301639165	12.85852096	0.125042938308093	low
GSM1383788	3.71780821917808	0	31.01233973	28.71431074	0	7.419613763	45.31601401	13.91921052	0	43.13100054	6.412212472	18.6322322	0	0	19.40019174	2.241791364	9.73839446	-2.92389653863246	low
DO35330	3.72328767123288	1	25.18303331	16.39057872	13.12571683	20.26557671	30.49793723	2.728009432	0.575276259	16.49323035	11.67062187	21.77622436	3.57511787	8.043091036	10.67506205	3.133347901	2.562428344	-1.91913381061992	low
GSM1527212	3.77260273972603	1	2.663061252	15.41783191	33.40812064	61.77508222	14.02988423	17.2672031	0.281452389	30.17388224	4.166950637	11.44628223	21.91130551	22.37029097	11.94674966	6.199383135	9.628919735	0.0865027032593619	low
DO51526	3.78082191780822	1	8.200038939	52.01498917	19.11618572	17.90678668	31.2604992	19.26532489	1.636803989	34.69936568	11.58135548	29.02067925	12.90697575	41.07300352	4.56621817	2.609527042	8.290158825	0.136907037367424	low
DO51517	3.80547945205479	1	4.978637259	21.27341157	16.81752486	28.31250033	14.60641116	19.13939801	0.505505751	70.70197238	7.36175214	15.20194086	5.396442726	0	6.538366145	2.722161289	3.739985511	-0.269621529996115	low
DO51543	3.92054794520548	1	0.929098146	0	32.4452109	6.871234191	40.11977784	20.22959728	1.463611259	0	8.34176605	18.58452879	7.317789157	11.05722762	1.026626382	10.41552584	5.790410902	0.389516987047671	low
DO49418	3.96712328767123	1	1.074327586	6.960043882	1.173875531	23.17093732	1.649132607	20.87872811	6.743755986	0	12.66975121	41.00475227	0	0	3.160805312	6.953289402	0.770479703	0.330378689934045	low
DO51484	4	1	1.01551279	0	34.48591774	28.52874364	57.68300912	26.04747089	1.964499122	0	11.90905369	28.97887185	12.00260938	2.075120072	2.053041953	4.244201639	7.629464082	0.68138276158647	high
DO49427	4.06301369863014	0	8.430934104	25.60362547	12.22651206	32.36356125	22.72204812	16.90578866	1.008994334	36.09972622	9.353606719	16.43146958	6.366495158	4.414847671	8.510707137	3.710564078	13.2294731	-0.444962237845561	low
GSM1383799	4.06849315068493	0	3.941916063	27.81568582	11.82279912	34.98219448	0	9.147944071	4.554811395	17.68461595	0	34.34341324	18.15776621	24.79930125	1.115698643	3.283747826	2.513211549	0.33357583023894	low
GSM1527232	4.08493150684932	1	10.85450469	25.0974388	15.97086254	33.23603119	29.45819571	15.57489896	1.8326624	34.98812085	8.007653512	21.19567351	23.83192255	6.798305699	18.43132655	0	5.538172081	-0.61637088096831	low
DO35098	4.10684931506849	1	10.42347669	13.82920042	17.93814535	8.055969534	5.284059653	10.92506585	0.673675962	38.03740196	0	31.40050255	28.64601997	6.77057884	6.384775114	3.434515802	3.512392044	-0.704271487252578	low
GSM1527105	4.2	1	1.42443722	33.3705831	28.09000252	39.48389159	37.94622692	15.66107153	4.091953128	32.7250081	9.793887559	24.64069867	7.870916897	10.20137238	3.67106998	1.044655915	11.09643798	0.879853226926247	high
DO49181	4.2027397260274	1	9.973813181	33.57650941	40.91710324	23.69049526	34.86357722	18.13280935	2.895116667	8.738351127	3.349491605	27.69441149	14.66768605	2.771857454	14.84297159	8.94836105	3.67685082	-0.603272179810292	low
DO51476	4.31780821917808	1	13.4555812	52.86932987	0.624758694	107.6295497	0	14.5604793	1.546144499	44.09224324	0	15.74344674	20.31222464	6.935286393	2.719572325	4.153655415	0.78130042	-0.938413485726612	low
DO35228	4.44657534246575	0	26.28930073	17.18006484	33.49604253	7.660474256	53.78467129	12.73732531	2.279441392	42.14839197	13.55675315	39.07818169	51.14671993	10.31782679	1.398960127	3.105458939	4.798012862	-1.15994905487885	low
GSM1383796	4.44657534246575	0	21.98612477	35.99520189	0	0	7.438092672	11.87489639	0	13.24104234	0.415855303	0	0	0	14.43770529	12.30065322	1.790788453	-2.66046230452038	low
DO51474	4.47397260273973	0	2.929447118	24.42829058	12.50982607	57.083309	0	7.176892253	1.355427363	39.69394465	42.6492934	53.2668512	6.219034093	40.53166553	3.956086194	2.883291392	3.036661452	1.27753575997389	high
DO35116	4.50958904109589	0	5.482958615	29.96006909	13.55545063	50.6584145	1.257381021	7.766829183	1.288120559	33.91928566	5.609240449	6.542759774	0.111571427	0	0.813979189	2.282325591	3.515243673	-0.198416566724071	low
DO51479	4.63287671232877	0	8.831286282	45.3731302	13.31349101	0	7.439942435	7.02186827	1.572133292	34.95786699	0.84055746	28.3232553	38.25297873	34.7673766	11.08427641	2.712788215	2.367113572	-0.245144986292362	low
DO221539	4.74794520547945	0	3.300533588	6.105279349	9.188768071	59.53110746	31.80363366	27.36540668	1.280115321	53.94501534	0.871263835	16.81868347	9.65540147	10.65420569	3.469149925	2.455711013	4.152128249	-0.0371951201719685	low
GSM1383793	4.75616438356164	0	8.967502586	27.31558151	9.532590316	29.78036646	0	13.43955509	0	16.51676943	2.811438515	25.80746672	9.445775765	0	12.70825293	7.599790547	0	-1.02524794588036	low
DO51532	4.82465753424658	0	11.23376937	28.32614061	35.94840061	32.72585053	25.93067025	6.612971564	1.661320996	31.09852744	10.56546258	35.61365835	19.65954066	118.7377023	5.005398237	2.16893211	10.64641185	0.617341811065886	low
DO51515	4.92876712328767	0	33.63395005	10.77959571	16.33791522	0	60.1742505	10.31037808	0.749950804	17.69832874	4.242063031	22.51847688	18.17002741	0	14.81384111	2.671448184	2.076665858	-2.84851745661162	low
DO51475	4.9972602739726	1	6.487153167	36.61297261	27.97778144	65.17122253	18.19390147	7.555959634	1.000475621	39.74101193	0	22.45009222	13.47410088	0.607965612	3.942681724	4.744476461	17.50459287	0.0135014301611376	low
DO32829	5.13424657534247	1	4.922946648	52.14677784	45.46178505	0	0.413237378	8.031123618	1.652313731	58.07447819	6.24078285	32.09179403	29.97897439	11.74456749	1.443273491	5.392871077	15.44949636	0.423988892917899	low
DO51485	5.14794520547945	1	9.572793912	43.63134178	8.057282944	38.54234748	0	7.602814992	2.269675134	29.03753666	5.97948752	22.79639616	26.3023222	39.39359736	3.898914841	2.400170459	10.41740904	-0.0876958382305831	low
GSM1383785	5.23287671232877	0	3.004284863	33.97800549	22.2735656	37.03336789	39.55121804	20.78828807	4.198043859	21.03553661	0	22.56863441	4.657235289	48.91626386	0.257792352	6.827354912	5.071882929	0.580122240547728	low
GSM1527230	5.56438356164384	0	2.568165354	33.01329362	23.02352305	69.09846916	28.2967896	14.85280889	6.270251278	26.38715553	7.611729266	22.28462835	25.63884057	26.77196755	9.172115526	2.821833339	3.499824581	0.833925133653093	high
GSM1527228	5.58904109589041	0	11.48941814	24.15881441	17.48472434	43.09561715	28.36652687	7.054429719	1.104419872	27.44581687	7.240839414	18.44786295	14.23428353	14.71363113	7.237294624	6.101511046	2.301495655	-0.489043048072334	low
DO221543	5.6027397260274	0	9.155800048	18.69388039	23.36158635	11.23767658	2.684694385	21.59790027	1.640122241	64.18840058	6.114500819	28.48767703	1.003588991	19.83348117	1.62952119	2.635092072	5.109636347	-0.532170131235758	low
GSM1527227	5.81917808219178	0	12.89638842	26.2479735	8.340101707	20.38529493	0	1.37471696	8.03332788	6.365160916	8.619814093	8.68538125	1.409175758	0	2.377997151	11.53470106	2.615284345	-0.665698481845682	low
DO35360	5.95616438356164	0	14.51766053	16.07646184	30.42102272	26.51112148	26.3869526	4.698342635	1.093943621	21.75304594	15.69765318	43.84079611	13.39372283	21.23128742	3.712764379	3.503828364	3.200789926	-0.31744264948397	low
DO51548	5.96438356164384	0	1.374458124	0	30.07422874	115.3264642	19.57401717	28.92955348	1.990283146	0	0.201504651	26.23870515	9.957638935	9.730605624	2.985389989	4.762912337	1.911479708	0.173428447947846	low
DO51528	6.36986301369863	0	4.643253475	33.08782095	41.32309425	53.45162822	17.52745179	12.70403746	1.180485793	27.40047132	6.901640492	13.55137913	4.766304581	10.585021	16.00875131	2.650136287	3.881584959	-0.0976575214377935	low
GSM1383781	6.56164383561644	0	6.181143451	34.51893711	17.95767499	51.45302172	11.09549115	11.62952367	0	14.5859619	8.075830384	24.57462944	11.80794141	4.750896165	4.760250211	6.465422905	2.676377782	-0.205803016267327	low
DO51487	7	0	5.506643888	15.52901419	4.646950462	51.09837401	3.691351379	12.72125011	3.846751584	52.87683591	6.669559442	23.17890949	12.90764224	19.72645597	0.789856213	3.447140958	8.115085901	0.182619416029518	low
DO51507	7.04383561643836	1	6.166084257	24.43833998	36.01013897	40.76326641	15.17444682	7.91018287	0.873047733	106.611031	0.28949675	24.13903146	13.86948625	14.74151459	6.159029432	2.296533226	9.675718421	0.112922407227667	low
DO51533	11.4328767123288	0	14.77509523	31.34526838	5.718265571	16.67349966	12.53855266	18.68549783	2.038997072	31.87998475	7.783739584	20.05868192	19.21101425	11.80806592	16.2296093	2.907218824	3.002417866	-1.27769218879949	low
DO51473	11.7506849315069	1	8.551026416	39.96692915	21.35955929	0	2.856123529	15.89069588	1.445941835	48.02408079	0	21.90247296	6.047520041	18.58482414	2.685908159	2.955749353	14.48840096	-0.494165678560108	low
