# Supplementary material for: Development and Validation of a Novel Metabolic-Related Signature Predicting Overall Survival for Pancreatic Cancer
Source: Front Genet. 2021 May 28;12:561254. doi: 10.3389/fgene.2021.561254 (PMC8194314; doi:10.3389/fgene.2021.561254)
Supplement: Supplementary file 4 [file Data_Sheet_1.ZIP › training cohort_TCGA.txt]

id	futime	fustat	ABCA1	ABCA12	ABCA5	ABCA6	ABCA7	ABCB1	ABCB8	ABCB9	ABCC2	ABCF1	ABCF2	ABCG1	ASNSD1	ASRGL1	GCAT	GCDH	PCBD2	GFPT1	NPL	LDHB	MTRR	BCAT1	HIBADH	HIBCH	FBP1	DHCR24	SQLE	PANK2	PANK3	FOLH1	MOCS3	VKORC1L1	NDUFA1	NDUFA10	NDUFA13	NDUFA2	NDUFA5	NDUFA8	NDUFA9	NDUFB5	NDUFB6	NDUFB9	NDUFC1	NDUFS4	SDHC	CYCS	UQCRB
TCGA-LB-A7SX	393	1	4.10101178	5.55407641	3.14881763	0.03770424	4.58320736	0	5.2812538	0	3.75769479	22.74535247	15.76060447	4.33734536	9.3379964	10.37608462	3.44219134	3.31248656	3.28176812	54.01255128	5.59148359	0	19.68768109	12.09690957	30.91706225	8.36415303	30.1165026	72.379593	21.74286208	0.81213531	10.09853386	0	3.23081603	8.28081688	227.2315036	14.88185425	12.50129783	33.48953371	7.52277353	25.75340883	2.65922034	8.41558881	10.15139802	0	28.97925526	17.0272206	11.11989893	52.86152249	9.10735058
TCGA-2J-AABK	484	0	0	2.321169	2.968103	0	1.29142	7.558277	3.016624	1.05845	0	36.18375	13.7051	5.641604	11.33708	8.403468	2.299988	4.065876	2.508761	52.73397	7.405304	0	5.050395	0	15.08712	9.137369	39.64828	45.23174	20.20795	2.698692	17.62954	0.000762252	2.2659	7.572064	201.0301	16.81519	33.73087	67.95978	7.832797	41.86155	7.230129	9.606059	33.74217	22.96746	56.51226	47.49781	20.76196	73.91723	19.95882
TCGA-3A-A9I7	1323	0	10.78398382	2.21882528	2.72254498	0.23206385	1.69522643	32.94581117	5.79008772	2.13487613	10.28608549	35.26806916	16.75680858	18.15799052	7.67372814	0	1.13842608	3.824782	1.75392208	52.39134688	4.28080317	0	3.5520537	0	17.06283591	1.63752553	89.95122459	19.78091352	9.42038426	6.00067151	40.04303095	132.0630233	3.17180826	6.93944975	138.9488907	14.750015	17.97021593	0.79325399	6.11993626	31.25011081	5.95107424	9.96151088	26.59924105	0	1.53813409	45.95620472	9.53901188	49.62258874	9.60854564
TCGA-FB-A5VM	498	1	7.46356896	3.60938668	1.34926612	1.09328028	12.76947779	0.36060823	5.71593654	3.21483418	0	52.66451645	19.63312675	10.51569331	9.73751684	0	7.24905846	12.55607307	1.7527603	10.23289742	9.05073184	50.55545134	0.77243798	0	14.87118765	0	15.38323334	43.97047613	16.0127868	15.54807134	0.26788847	1.42097879	5.77175875	6.01498912	108.9832381	17.62174365	52.23185569	60.39263868	4.53531925	49.91465812	11.74429961	13.19050611	41.27248851	253.1922823	3.27195127	42.06717095	11.8052663	35.15025232	15.64940862
TCGA-2J-AABA	607	1	13.12449	11.361	2.069186	4.851234	6.419055	1.156154	2.764626	1.305067	0	37.76294	17.02168	4.700045	13.28749	0.601312	2.218753	3.004952	2.763833	51.61997	2.701181	0	11.21719	0	20.55955	5.640097	68.24439	33.10214	9.811563	7.114291	20.10962	0.09640977	3.046034	8.317284	98.04862	9.229648	19.98605	37.75615	5.225548	34.08282	3.363366	9.8842	5.13248	0	1.35492	40.68379	10.96462	37.2632	7.830844
TCGA-US-A77E	430	1	9.17746432	0.98446898	2.74877676	1.31503651	1.37214381	4.01191769	6.38345535	0.85849873	0	39.83988001	13.92702041	11.54947833	9.57262974	3.66884112	2.35548368	4.30439376	2.52014724	62.34918511	2.96357691	0	6.99593432	0	32.71297094	3.5251686	32.77813479	36.10818674	15.73710834	9.51158788	19.91883954	4.35822604	2.81041485	8.83387644	108.6194795	14.0510395	22.44013026	27.8752108	8.08511093	21.63941234	5.36445598	8.15954799	20.39757958	0	21.35362955	38.82991541	8.07684863	41.95676152	8.35824131
TCGA-2J-AABT	319	0	10.87520711	0.65708696	2.13840134	1.6261141	1.8790683	14.21573086	3.50886067	0.35889706	0	40.98053582	16.72376206	7.45589579	9.99009372	0.93723077	1.81066529	4.54913739	2.26394381	21.70836288	10.58761491	89.5185806	9.03730306	0	33.51889086	4.32483379	45.45879209	32.86707908	15.16616358	4.8373616	17.28139749	0.77069887	2.86223548	6.99441466	162.6125646	16.95089884	18.43937052	12.38731407	7.35313863	62.15638442	5.62540889	10.38218808	23.79984073	0	6.27949839	53.98070494	12.09444342	61.04348075	15.47727608
TCGA-2J-AABV	652	1	0.54009187	0.79817012	2.84199866	0.03942034	7.11005804	5.04115041	4.68054449	1.92616122	0	57.01304405	13.61214521	3.56814983	11.00255271	9.3193777	22.82811286	11.71517437	2.12899456	12.0689065	0.49569255	40.66344574	0	13.61092307	17.04829737	19.09256418	29.66597779	30.90372595	13.45676873	5.70573122	9.82327136	0.76458406	4.26685352	5.93313686	222.8726208	21.15682686	62.64899443	140.238295	6.03506726	39.00259134	14.41313884	14.0333623	34.69605603	196.9021346	73.0356874	78.42369912	8.77555265	45.64090361	38.31584149
TCGA-IB-7888	1332	1	28.24197	0.5620792	1.7699548	3.3730218	0.5515959	12.1597492	1.4195388	0.7335697	0	36.3189994	14.8006555	14.3781407	12.9069255	13.8619259	1.6424598	4.1297255	1.7442674	56.8373638	13.9992241	0	16.4413846	0	10.3953368	5.8249369	29.2793541	41.3497545	30.96751	9.6855374	32.6606478	1.3146548	2.8927324	8.7165916	117.8181099	12.2382276	17.8301235	31.6778871	6.3228573	34.9714248	4.9784596	12.3802537	41.1889385	0	0	47.2671093	16.4189679	58.4588183	12.6442108
TCGA-3A-A9IN	2084	0	12.78637951	0.489453735	4.398341404	1.112464359	11.55369927	22.31885377	9.341973805	0.850378981	1.522659234	16.84314525	12.87450922	14.98597225	11.49156146	0	2.428477901	5.468679272	4.241663219	24.89553112	1.361855249	0	8.768800008	0	15.21862837	0	4.395074722	5.62239576	8.587216571	8.267151856	13.40515865	1.251456141	4.036043275	8.692440805	195.792158	15.43518283	73.83289644	135.8590495	12.14794775	62.37478818	7.156611882	4.903214077	17.2410992	0	72.01718573	70.1431968	4.463876122	33.51852369	12.29074065
TCGA-HZ-8001	706	0	14.70196192	2.66762542	1.56958567	1.76008954	2.76479038	6.69035129	2.87069433	0	0	40.67520405	16.9388933	10.322699	11.26894531	1.16831744	2.42465038	7.10090887	1.46678508	15.61548938	15.53673285	15.36244878	2.639537	0	15.61284832	5.69284574	14.78596963	27.3327611	17.79371639	11.06970537	8.26497047	1.50874202	2.87203303	6.90441155	208.0855791	16.89169646	38.94931275	62.72299398	6.71200421	43.52414452	8.3386645	14.94602922	42.48702453	9.21885992	5.56706168	96.06963841	11.90266566	68.1453472	21.06617677
TCGA-2L-AAQA	143	1	4.950855	1.132797	1.327693	0	11.35485	0	4.564451	1.228397	0	12.23269	12.56145	12.85403	9.339495	0.5884053	1.055495	1.554141	2.81686	50.64384	3.916776	0	11.83322	0	12.68769	5.844464	46.75905	34.00695	62.41351	5.334044	44.73887	0.9836662	3.727529	9.595165	140.3886	15.06113	18.93116	20.26458	5.651497	31.34823	4.782533	10.72707	27.32911	0	0	34.30904	24.28826	86.31972	9.936942
TCGA-YY-A8LH	2016	0	0.54009187	0.5538781	1.42411723	0	7.89998706	0	6.10458023	1.59254799	0	45.90091519	14.25845442	12.186123	8.33770572	4.1434887	1.7823169	4.16130328	3.30202608	42.16540931	1.15106845	0	7.56460538	0	23.0318811	11.12822352	48.76878404	33.10214298	12.95750979	10.78714396	15.96982597	0.67862711	3.8499903	7.29566365	173.3164302	15.34706786	32.96150978	51.14461804	5.26320978	21.04597254	8.3321515	7.63598971	17.55793701	0	36.4784801	53.5687221	17.69660372	84.5646993	11.65232292
TCGA-3E-AAAZ	2182	1	9.00710882	1.24909931	2.2804187	0.52582164	0	9.43682125	2.81252999	0.39792217	0	24.26739088	16.18312528	5.14324467	13.31883649	1.48770507	1.34054096	4.36255163	2.2957562	50.77046235	3.79084057	0	9.95401681	5.51591036	18.02826202	6.02230459	16.4281516	27.5697621	27.96024274	8.63964881	22.53751247	3.60231314	3.69592334	7.89524527	127.9477275	15.78495046	19.29757993	65.42249355	8.32671978	40.02806719	7.42813665	13.16899239	32.17844036	44.02447998	0	61.60882484	22.23528775	80.76591868	19.47946187
TCGA-IB-AAUU	245	0	6.2611384	2.58949398	1.97663188	0.94907218	2.43329884	6.58908747	4.12262441	0.28525355	0	45.19997516	11.64992148	13.44048819	8.71887722	6.63590724	0.85200449	3.6209761	3.01109153	56.95559301	5.97314143	0	7.8194269	0	12.5885847	10.07024459	62.5401061	53.54556687	19.91384273	2.55078145	20.46253052	0.13206519	2.78187081	8.10749709	202.6031676	14.53095819	27.19205091	43.85053148	6.4570523	20.77083534	6.07160037	7.04857451	8.38412762	0	25.27813382	36.08804865	10.50704353	47.64353257	8.62301958
TCGA-2J-AABR	438	0	8.40485906	6.83012779	2.39748331	1.82603403	2.25128129	23.20162956	2.61942005	0.47829405	0.04020705	45.31832976	14.26281855	6.64062333	9.44897554	10.33216688	1.78704104	4.04168859	2.2001254	34.29572131	7.14019811	19.803441	5.77250948	0	17.75146115	6.1778925	23.79802083	51.55352162	19.42744387	5.69236155	17.31107081	0.75143184	2.59961953	6.53163152	92.72907835	10.86787416	14.98654127	3.11243083	5.10806193	23.47029872	3.96705126	7.05215568	17.88302052	0	0	41.31334552	6.47691175	33.57167574	8.52743285
TCGA-IB-8126	462	0	16.9772984	0.9793748	3.05455684	3.51137765	0.91559409	13.56189432	0	0	0	30.40954162	8.66493999	6.97089865	14.67395012	4.58673954	11.00380884	1.68560053	2.0112971	49.72953711	7.79163663	106.3751609	12.71887397	16.80820869	26.80633657	9.20126314	23.88911394	20.75322893	10.05409188	6.00713065	26.52076722	1.24989311	2.28414148	6.82415278	131.5829138	14.65723528	17.25323625	23.70564704	7.31626322	34.81874652	2.74094922	12.90156823	17.0087888	0	21.81372301	52.67253703	9.03738118	32.00622278	19.87482559
TCGA-F2-A44H	586	0	10.9065573	8.9479588	2.1694557	1.31623	7.8804812	3.6881011	4.7055553	2.222072	0.150765	36.9361227	14.3231698	9.0054297	11.139972	1.1995308	5.462335	6.2192876	2.331468	51.4466684	11.6356416	16.1018989	7.6851114	9.6997474	20.5302404	4.9889199	91.6816472	22.44171	11.3546216	4.4907189	19.5382318	3.7145025	2.7246329	6.1400046	85.0841074	13.5030421	37.4712119	49.4081846	7.0053426	17.641655	7.1451772	13.8910039	13.9096819	7.2165538	26.8435018	42.1964692	14.495957	38.7184764	16.4160839
TCGA-RB-AA9M	286	0	2.554013251	5.186867434	2.360651014	0.877629535	1.649537658	29.45431211	2.655783435	0.680544997	0	49.38039835	13.12295362	3.768215794	10.93476325	11.24118397	1.004974707	3.12329169	2.588404861	50.33784973	2.461925272	0	7.419542641	0	20.05728487	8.141935237	24.20994369	48.39455392	27.88769484	6.057959531	19.16189876	0.950033315	2.843323928	6.882718641	144.0621236	14.37733232	13.51004862	47.38050345	5.254574258	29.28341071	5.334130079	8.679627288	24.02425195	0	3.461712502	59.12260476	11.85435692	45.89196749	12.9251334
TCGA-Z5-AAPL	467	0	12.9576499	0.79188126	2.39323883	1.31029793	19.74855901	4.49075746	2.59384823	0	2.05277961	48.38968502	17.16414826	9.89072505	12.66862662	0	0.63838756	6.57941531	1.97448157	16.56501045	9.19140707	151.9540154	11.80238238	0	11.56459567	4.57621254	9.50311997	17.8753356	11.0624659	8.44262979	17.8219514	0.37216124	2.33638999	5.01348877	156.0827703	14.92079828	21.74172947	56.49144331	5.36337917	18.16760111	5.25621926	10.1625011	8.45510647	0	0	39.95730383	3.46802497	50.22142443	19.31465961
TCGA-IB-A6UG	41	1	7.60947465	0.68386523	2.51245948	0.06778622	10.87728041	3.71424155	1.52275343	0.92830702	0	27.28426926	12.86613649	6.6672283	8.16008932	6.49414897	7.40278467	3.80290191	2.53627473	20.36544049	1.55188238	0	10.72297613	0	22.69262498	2.98050962	17.43728487	42.55197116	28.87628549	6.26949894	9.97897854	0	3.24766616	8.15303813	144.0621236	15.78495046	15.07934684	17.17939227	4.17798373	20.3242805	5.4979166	8.47945461	21.93301406	42.54559858	0	31.75100231	10.20955876	24.74336304	21.1861
TCGA-HZ-7925	614	1	30.49571	11.18942	1.227788	4.398464	0.1683956	1.876245	3.779632	0.9107991	4.275677	44.4445	15.57783	8.286451	12.00088	0	1.694568	1.510964	2.882701	50.54153	8.95818	0	10.57808	1.858423	17.98973	5.848963	18.19147	32.05867	39.86484	6.62649	38.55433	3.969041	3.297868	9.33886	100.8328	14.81638	14.74839	6.12561	6.309996	30.41222	4.803372	11.77742	59.31547	27.74871	0	52.30482	23.10327	68.31381	11.38537
TCGA-L1-A7W4	278	1	19.37509	9.117146	1.667266	0.7319091	9.56204	0	3.353298	7.173975	0	34.3772	13.43757	4.538956	10.07511	0	1.053598	1.097763	3.088213	38.8143	0.5005196	98.67261	13.41917	0	20.81728	6.303186	14.67683	39.15475	51.47633	9.181105	17.92317	2.481922	3.838104	10.44185	62.93732	10.01159	2.317128	14.95778	6.086788	45.20504	4.55689	14.20467	9.940271	12.02887	41.87957	18.62934	12.41634	43.62544	13.37047
TCGA-2J-AABH	1287	0	4.70301081	2.08289157	2.03903153	0.55798135	14.30511149	6.60506602	5.13624396	0.34065557	0	39.63607374	13.39632069	14.77649046	8.5466662	4.57463283	2.25903154	3.78062356	2.7244454	46.27928979	8.29565652	0	6.18564517	0	14.49831339	9.2907588	34.44271016	43.31457375	60.39456571	2.08532775	19.34505754	0	2.70602996	8.55232982	117.3987303	15.74763243	23.80417223	44.64062957	2.33134372	27.8105359	5.92427851	6.83428328	10.4145232	110.7031201	0	43.16665965	21.99530789	23.32459799	7.00681478
TCGA-YH-A8SY	388	0	20.96268037	5.4498025	1.48091332	0.6651716	0	0	6.39063965	0.64402594	0.09943537	35.61774837	14.37632152	15.85674102	8.19978239	0	2.32240848	4.8352499	1.39538102	43.92195621	6.99722849	0	7.73646955	38.02927335	13.77907369	9.80949772	15.40153905	24.27016836	18.03559604	7.203687	15.23828392	6.25503778	2.77056353	6.41824586	192.3255232	13.04733568	37.51624192	50.54628021	6.65545776	26.90847861	11.2984831	5.84568652	19.91622746	5.75559377	17.13438541	46.66408448	10.59488243	48.27830053	13.57838049
TCGA-HZ-8005	120	1	28.30737336	9.39432663	1.2037372	0.61863344	6.7961752	0	5.27279625	5.50010667	7.62698191	63.07386598	25.12507957	16.39886277	10.89626772	0	1.39536534	5.84071025	2.01577735	29.22090202	8.99735508	127.5269189	7.35633445	8.82753019	44.59899454	3.82041897	11.73591874	20.73114782	7.22376845	11.61488832	9.14417085	1.41307699	4.80743121	7.83403279	32.21043722	14.54109626	9.09763021	0	5.55047979	18.02404818	7.6069333	12.31795192	16.43126043	0	0	55.66909089	11.25747708	51.46857822	6.49611258
TCGA-IB-7891	913	1	29.15842	3.810027	2.168361	2.031274	0	14.80389	1.081048	0	0	36.50465	15.8172	11.84477	12.09805	8.473686	1.796008	2.942293	1.935239	64.56727	15.89618	21.93034	10.51338	8.595245	17.73062	7.513055	26.38026	39.85492	28.99339	7.566175	30.3138	2.079917	3.411778	8.00939	101.8968	13.26318	15.80086	32.34702	5.914296	27.62071	5.478865	10.3325	28.12995	0	0	55.18986	14.82829	56.37491	9.580051
TCGA-IB-AAUO	239	1	11.75919281	2.954473676	1.690973918	0	15.20877461	2.659135044	3.508860668	2.386134278	0	19.48248844	12.91449746	5.551495844	7.286665854	1.143476451	1.508656619	2.826516045	3.34368682	16.89902173	4.354919209	0	5.894581286	0	13.33463537	0.735339778	36.86830536	65.31082865	18.01751906	12.15885391	12.54640079	0.755513476	3.255365518	5.897893016	129.2747265	15.24947234	40.45983559	113.7453128	3.89661148	37.87672794	9.797684204	14.72705314	30.26871469	21.36991014	18.65203099	48.86132037	5.447741165	38.47914115	12.00396268
TCGA-FB-AAQ3	31	1	2.43939021	2.41328379	1.43450339	0.38681544	1.73413778	2.99659574	3.26686285	1.42411866	0	9.14753703	9.93756428	20.20169194	14.23477218	6.8129286	3.95677648	3.4973264	3.31791621	43.42466673	6.98933434	0	7.94097174	0	18.06740764	11.54503461	54.23874291	26.65372908	37.39088295	5.51391575	22.57462412	3.9808255	3.40420987	6.93944975	333.0621334	13.01374057	68.71372518	247.1564969	13.52742689	67.60800176	15.48581207	24.07864339	60.05323622	166.9894472	114.908155	99.24229811	15.46031014	94.53838432	35.69590491
TCGA-IB-7887	110	1	24.61812922	8.43460678	1.23037368	1.86199979	8.24146125	0.66096196	1.92122306	0	0	49.79304896	15.53821153	7.55339251	12.1024579	12.1416042	2.58719065	4.96007304	3.29872099	82.4027986	4.52652671	0	15.90263676	0	21.37918052	13.85313578	29.91492654	59.98105198	21.65453904	3.13527632	20.61609596	2.41050629	3.7989528	7.3965061	133.5021976	15.7241665	26.00189166	42.54389266	7.2022761	37.30463093	5.84445733	18.99970816	12.30037364	0	27.71773447	56.43373857	15.60119358	46.87409854	14.2384514
TCGA-IB-7654	476	1	19.51414165	3.97706154	1.87223577	3.19109954	0	3.96168849	2.73448258	2.64337837	0	48.58642734	15.77219475	10.04289193	12.40890184	0	2.32936882	4.95455434	2.68674737	87.15371821	6.18555645	0	3.99722135	0	15.79345138	7.1225858	10.10229424	55.44973195	30.96750999	8.37611292	39.1019805	3.38765984	3.46335309	9.93620856	50.29898301	13.26741429	13.93787831	51.824673	5.43513534	30.53668222	35.90703213	7.13248246	14.75879436	0	0	26.36006643	11.60240872	57.95098612	9.58005087
TCGA-FB-A7DR	353	1	23.02711857	7.0308038	1.57719584	1.24113688	3.19737109	5.80288256	2.93813779	0	0.31783015	44.47100144	13.21126729	12.82290996	10.24149706	5.10853379	1.69373328	5.71106448	1.69164449	37.66658642	6.04366372	0	11.32655925	31.52301544	19.58367173	2.70634241	18.98646318	14.72930557	7.78011209	4.73794573	16.72572698	4.32247286	2.9899741	6.82808044	150.7497184	14.25946956	20.71221404	63.89454232	5.26452089	49.52252652	5.62540889	10.4135567	22.76138791	0	0	44.64600209	10.73390887	56.68409802	7.50289198
TCGA-2L-AAQE	684	1	8.06081122	2.18519551	1.43028738	0.79023269	8.69120991	0	5.8147615	0.44817532	0	24.67592752	17.59688167	11.0152535	8.66187272	0	1.05255998	5.88308366	3.56876582	34.0416698	1.72178743	0	3.30527349	22.59879023	17.06283591	8.55942881	38.17610602	48.85971458	12.55996721	6.17454732	14.17123515	0.07025482	3.98896893	7.63543072	150.176892	15.60803636	28.74117091	39.54171897	5.15598886	27.43175021	5.30805674	9.68974132	21.82197244	34.75006218	0	47.07459237	9.36270322	29.12517234	15.49459329
TCGA-HZ-A49H	491	0	8.47837472	0.73703196	2.40439081	2.39683693	1.35883243	7.59549028	2.94990918	0.64310922	0	31.09690464	13.32407698	6.49723021	13.60340111	1.81187396	4.0436309	4.42424313	1.52470912	31.12359606	7.57297214	3.20562342	11.31592221	0	20.78985452	5.15412115	26.2248601	29.79760876	15.5811077	7.52510893	12.99526867	2.42777987	2.90495914	6.13783961	79.22633341	14.24273865	31.66073909	48.02606609	7.17863175	32.18218307	6.55355562	12.50512395	24.18640275	0	5.60534712	50.19362953	6.96795131	43.25722729	14.43723058
TCGA-HZ-8002	366	1	20.38416823	1.78616667	2.32101694	3.49491931	0	27.58314072	0.8825337	0.42382963	0.34008873	35.0061785	15.94260919	5.84937779	14.18081622	7.52646554	0.98606419	2.14273836	1.85078247	50.98784379	9.84333064	20.49464467	17.98369312	0	22.14296002	6.26112141	20.9359589	42.55197116	13.95120181	9.87395318	25.49023468	1.43173345	2.66755829	8.43553016	102.2218076	12.0735929	9.16519302	11.43084073	6.29516315	28.4284284	3.63456902	9.87582034	24.65805195	0	0	57.32499232	11.48909599	49.76920557	12.47451277
TCGA-2J-AAB1	66	1	1.18234722	0.65920206	1.78405885	2.16394938	3.34924966	7.00388062	3.71791476	1.70961477	0	23.67255238	11.52532597	15.23945625	10.63154653	6.50417448	1.38191787	3.92401006	3.15105374	31.13722627	3.59330963	0	2.95271828	0	18.41213793	4.64401365	96.86269578	50.74098994	20.21926734	5.47086554	19.39449531	0.82900982	2.4821494	9.42805531	122.8657704	15.40204087	23.60060416	32.06539709	3.68897317	32.35117498	5.85470754	6.93478728	13.22367976	0	15.75112849	45.65969472	9.8045633	17.73940404	9.42146824
TCGA-2J-AABE	676	0	8.61020038	5.65080669	1.45646846	0.42486109	11.44930536	0.13637098	6.19080955	1.58788632	0	36.89501845	14.13707645	12.15664295	11.36952265	0	2.57642591	4.11163147	3.12204764	47.85085143	7.42832491	0	5.17821089	0	14.62003361	12.96548386	79.27867682	50.54147797	27.41784433	6.25093105	21.8539774	2.34465943	2.72170317	7.06369522	139.9176399	17.95441608	23.59302512	21.91488067	4.83427632	28.79807988	4.02893902	7.12915276	31.70921689	0	0	30.8125856	16.29784512	38.6539689	8.26415617
TCGA-FB-AAPY	1059	1	5.15769579	2.46383127	2.3323646	0.88609123	4.2295521	11.0114793	3.78108943	0.48960167	0	30.40954162	11.33014886	12.63840839	8.09842358	22.35205957	3.83063103	6.272285	2.2465787	23.79741053	8.66370028	0	3.42079156	0	13.66623122	6.87333625	46.68799374	48.51029983	21.22743695	6.15217184	13.04583507	0.71574718	2.24177843	5.43711999	198.4516646	14.03446852	44.36444893	122.4613324	3.63107295	30.91760041	7.38183123	6.00591353	5.79706496	24.92577743	17.13438541	52.86088677	5.90219155	19.62207216	15.84097303
TCGA-H6-A45N	421	1	10.98559974	1.08920439	2.37143031	2.20004487	5.56195447	12.21919538	3.67973219	1.13970023	0	42.25373635	10.69525217	7.83256817	9.76078307	5.94067706	1.18765782	3.77909009	1.85870077	41.36510974	8.47808088	0	7.78744114	0	15.79345138	3.92490967	58.13068754	38.30874524	20.00796037	5.21752083	17.18514359	1.85136877	2.33403614	6.13675443	53.58317874	14.018404	24.17752695	14.52330576	4.36010748	23.51904416	3.23718421	5.29554578	4.59518273	0	0	30.83616708	8.04674563	27.05423297	5.51997816
TCGA-HV-AA8V	920	0	37.84635992	4.69142665	2.28964767	1.15015322	2.66856635	6.04419465	3.92023535	0.15462158	0	29.31959525	12.24915851	16.52042019	8.88970489	2.53785633	1.7106596	3.98052957	1.92014655	34.90794351	7.63039477	0	5.62717926	4.21664687	12.00035176	1.52489394	40.88936743	43.44898864	30.77347124	4.15319849	18.45132089	3.08277794	2.81363974	6.00864452	110.4983359	12.47090547	25.14967085	24.0896118	4.66280142	29.14633525	2.66178378	5.36503394	11.14351316	0	3.4223173	35.79591019	6.07261822	29.29145241	9.63600972
TCGA-FB-AAQ6	244	1	0	3.26833895	1.64070464	0.46010887	6.40220104	1.07377047	4.04467037	2.1452564	0.40183493	34.39851825	19.67118625	4.99603915	10.70492807	0.39723494	5.3309219	4.19551954	4.38276044	107.6589235	8.70844331	0	15.47110353	2.50823793	16.25280147	9.84219105	18.10133776	31.75336456	19.68658287	5.2633452	21.14898049	1.94273051	2.59069749	6.75359832	215.7389021	16.89487738	30.4059669	81.91261347	7.49365276	19.80528279	8.55187878	14.27723778	30.23773997	19.46978335	59.05661012	58.35626888	20.94660767	78.98124687	15.82255406
TCGA-FB-AAQ2	153	1	2.155868	2.898652	1.823758	0.642382	11.69513	0.5230887	5.081414	0.9589564	0	35.29365	28.06645	6.741575	8.526298	0	2.387377	6.613227	4.346016	24.95305	2.782168	0	8.951674	0	21.65245	9.758223	12.6666	50.14084	91.18002	8.729863	19.04271	0.3387664	3.976271	9.164827	121.1586	16.43361	26.82807	46.71475	6.518899	41.21031	12.18734	15.40176	20.87387	88.99357	0	63.49248	20.70502	55.75103	27.00655
TCGA-IB-A5SO	365	1	11.37062249	5.5612543	2.23179936	3.38366694	9.73990396	5.42110973	2.08786759	0.59304059	0	32.80818602	8.79858108	12.9145249	8.28747484	0	1.59114181	4.0099552	1.60682778	41.48118868	9.42507579	0	3.06659148	0	14.59370251	4.87415462	36.94885047	26.69904646	22.78930086	8.3831594	11.83455209	2.1916839	1.93177685	6.75622893	94.28664722	13.28430514	19.75257157	1.55692573	3.25935793	27.67538858	4.32177811	7.44804546	11.32573621	0	1.64788498	53.34855425	9.00242688	20.40977442	9.61416995
TCGA-2J-AAB4	729	0	3.32094417	3.57940801	2.40557111	0.24187892	6.24532937	8.6284905	3.3703327	0.40333608	0	25.98655369	8.95353707	14.76259081	8.01327379	7.61385916	1.75424336	3.22777886	2.41907339	48.31586912	5.36611308	0	6.99225178	0	14.77245715	7.98915545	30.03783248	89.5769332	61.07258594	8.04235386	21.8919333	0.1104718	1.59190002	6.82808044	235.607901	13.39178994	20.56520895	17.11189145	5.38391332	26.1669543	2.89639323	7.04147613	14.92337089	0	7.73366543	40.13458253	10.07229159	49.15511377	15.05912189
TCGA-HZ-7926	518	1	15.5313	2.711786	2.398286	0.7843541	0	89.93545	2.19789	1.349341	43.78399	43.49977	17.5184	8.087034	11.38915	13.10266	0.9516084	2.501432	2.219303	97.33355	3.628341	0	17.65796	0	19.33257	7.000528	33.8781	44.68177	12.247	7.194559	20.93588	5.617126	2.956342	8.351848	107.8721	14.00463	14.90546	2.845626	7.480989	22.5671	4.734119	9.56695	19.89747	0	0	39.17013	13.12451	68.8263	7.921419
TCGA-3A-A9I9	634	1	9.06635506	1.8271487	2.67355829	0.48889604	11.02354562	4.57125112	7.52735694	2.33794373	0	24.91411171	13.21126729	9.9556701	9.0453255	3.65723848	5.89589282	3.68719866	2.70686346	26.13064689	7.54527141	0	4.1887636	0.32115328	16.65111817	9.36294361	41.76078134	44.94333358	16.82984162	4.94679805	15.936118	0.18969733	3.09026577	5.73388939	200.0854682	14.9868423	33.04168064	142.5838084	9.69671273	44.38899853	6.19277869	9.36687557	27.25280232	2.96815058	13.78827216	32.27886671	9.54246822	44.91336392	16.46305092
TCGA-3A-A9J0	743	0	11.12016	16.9318	1.739761	0.8920629	1.695226	0	7.828608	0.9349823	23.53017	44.12737	14.96863	6.667228	9.196756	7.48339	2.198132	2.520676	1.727817	34.76796	6.332194	0	3.007578	0	20.38102	7.108709	24.96803	83.27943	24.20581	9.2148	20.62719	1.672404	3.39177	7.004571	60.08712	19.14377	19.68572	27.59238	6.393781	21.04597	4.076831	10.92608	10.72394	0	0	54.81534	15.27842	49.26043	5.505362
TCGA-HZ-8637	517	1	24.64145073	2.17569087	1.90725891	1.32674126	6.67884756	5.28447426	2.53826686	0	0	33.84843591	13.58956905	10.38916474	11.31265062	0.61854875	0.52619357	2.09441866	2.1612067	44.40244339	36.9378804	0	16.60509903	3.13543858	20.33621853	5.79199478	57.90901074	29.21028667	13.76369531	11.31082313	21.5402791	2.40514984	3.08813977	5.62183016	245.982216	19.23361578	24.15134236	13.8403098	7.05209268	27.48157968	5.44612177	9.26526967	12.81641462	0	0	28.71801001	14.85662424	69.4466393	17.12329954
TCGA-US-A776	1216	0	0	0.90008329	5.96121185	0.03663505	2.9370119	0.26676554	4.2049086	1.2709087	0.29369072	55.18126666	13.44195297	17.49471153	7.10308309	16.39985527	4.81319503	3.41811072	2.26795471	96.66643317	3.84270881	42.747017	14.34592335	0	11.63966996	3.17479012	16.18095345	30.00270988	22.03803062	7.89900808	13.93853196	149.402282	4.22474613	8.05160902	177.6348854	11.98099088	44.50007212	83.43597106	8.31859625	49.59899449	39.9653805	7.79375521	35.09470228	62.72980989	56.3450246	58.67504534	11.91602897	57.10197509	15.3786595
TCGA-HZ-8315	299	1	12.19895842	2.17378082	2.58141352	1.85886419	0	9.44199779	0.41745974	0.24509292	0	23.04104349	9.17217917	9.26041215	9.43037411	3.84934567	0.71953984	1.22031418	2.63750563	51.29402597	10.71404596	0	7.98725397	1.23385531	19.46285795	5.89947666	37.49930134	38.82306192	20.96343654	6.49469591	24.91954533	1.04742375	2.43578193	7.62770094	105.4090928	12.602336	14.13059758	0	7.1300186	28.54216185	3.64446204	8.80433755	16.91861914	0	3.60519872	52.00170881	8.10640963	26.50654124	13.44546713
TCGA-XD-AAUG	420	0	9.625092	0.6003135	2.337928	5.724888	0	11.39564	2.751338	0	0	38.84877	17.07678	7.421863	12.51654	3.861038	2.304931	4.369321	0.9717445	34.73378	3.324418	0	9.608442	0	16.21393	2.62347	16.6633	17.04741	15.61321	6.639843	16.87057	2.417237	2.273684	7.076011	91.91946	13.01189	19.14693	3.632088	5.342994	27.94668	2.83143	6.924684	16.29299	0	0.848447	46.66408	7.283713	32.81282	12.8022
TCGA-3A-A9IU	458	1	9.098683	3.241562	2.035124	0.7661249	6.024518	1.36857	3.306353	1.72489	0	40.49566	12.66023	6.947928	8.435757	0	1.356231	2.107511	2.604515	32.49004	4.693237	0	4.886573	9.014823	20.04099	3.055127	23.33351	32.82059	21.74879	4.902839	16.5063	1.12177	3.447631	6.766598	98.04862	13.18483	14.79927	42.32067	6.624313	33.69485	4.55689	8.464348	5.249115	0	30.67745	47.19027	16.71316	25.75077	10.50935
TCGA-HZ-7923	314	0	24.72686	1.144595	2.97761	7.77355	2.098833	16.47563	1.137405	0	0	32.86398	11.62037	9.485216	12.23236	14.87659	0.7655635	2.739629	1.651173	37.93786	10.64373	0	13.33559	0	19.39232	4.362703	51.19082	39.51788	11.61548	7.244577	17.38087	0.6793252	1.997762	7.098098	75.46554	13.26741	11.58202	0	4.272206	24.15756	1.342682	8.330618	9.183673	0	0	44.53892	7.077763	23.78596	11.38537
TCGA-US-A77J	568	1	2.662111072	1.936875548	1.74004421	2.219120477	5.046374024	19.73157272	4.544676845	0.904036459	0	38.99820285	14.83009342	6.777371653	11.20248051	14.38543592	1.912595862	6.917985647	1.212000237	12.47454302	7.598278825	33.35631243	3.281959979	0	14.83880476	4.469318052	27.0734452	34.81521979	17.0587901	7.906048345	3.744600144	1.249893111	2.556768478	5.391453437	106.8236106	14.60527437	29.00697068	61.06714928	4.737831356	28.36969574	5.899745007	10.27748087	27.85764459	0	27.98894634	53.07704737	7.321057311	16.21602312	19.60919434
TCGA-HV-A7OP	978	0	2.1471876	0.61138169	1.5431849	0	28.10667418	0	11.89668509	0.73743517	0	47.59225756	20.77786244	3.66655007	13.19412166	0	25.44987219	16.00258165	1.36069738	18.29476785	14.92928354	0	14.51151282	20.40621371	9.29805976	20.80796433	56.87833717	20.9015145	10.80308694	8.90820256	6.24439317	0.37594168	5.5836955	7.23982544	201.0301386	25.8099581	145.8862262	121.9770005	7.44578894	71.16871167	13.21476372	18.31887579	40.45390644	212.2567555	1.14374136	27.25259077	21.12860285	64.19577365	33.16298975
TCGA-IB-AAUN	144	1	10.83773	2.467455	1.929699	0.657848	8.650417	4.358205	3.437798	0.5982837	0	49.4865	12.97472	20.36506	8.667263	0.2765386	3.048003	4.006679	2.438921	35.66757	2.228792	0	3.712075	32.30261	15.54331	3.62306	46.41686	19.47334	21.14716	8.653667	19.76286	3.001818	3.372058	7.089753	120.6835	14.25022	20.90123	36.67706	6.573617	39.38801	7.210705	9.233999	35.45708	20.38619	0	55.09594	13.93328	37.05097	13.26718
TCGA-HZ-8003	596	1	30.15713452	6.13736252	3.0013666	1.87451991	0	5.93771341	1.35285553	0	0.06005997	40.62190005	13.43276252	10.53963307	13.76012146	3.72635112	9.15374578	3.7835847	1.71096616	51.16423686	16.43586535	65.82752229	11.15373624	38.76322201	17.29236877	6.97600077	32.44707695	33.92946056	29.33158732	6.73926495	24.54905092	0.27597893	2.75301191	7.07996312	88.63221907	13.17232441	10.31363641	0	5.26320978	27.27691278	3.69592811	9.2927461	17.48524504	0	0	34.1601783	8.22740803	42.90042798	9.20403907
TCGA-3A-A9IB	224	1	17.77109	3.775533	1.429832	1.670677	4.299002	4.086552	4.966935	3.128746	0.4409448	27.21596	17.2975	10.59305	8.327802	0.2206104	1.251149	4.881312	2.085701	35.00328	6.594709	0	6.23631	15.89092	18.82306	2.660978	14.88141	29.5958	9.578793	3.708941	13.02057	3.314475	2.548853	5.932187	115.8436	13.12797	23.84788	49.40818	6.055313	24.15756	8.099238	14.86955	16.91862	42.34625	22.56256	56.03635	11.26642	32.40127	10.22913
TCGA-HV-AA8X	532	1	2.54637308	9.26723942	1.83817946	0.15359042	5.87593417	0.66164675	4.9417603	0.8961191	0	35.31588193	9.78517521	15.22139472	14.30892719	1.72496308	2.70202343	5.77448502	3.93353399	75.51222895	4.80627343	0	13.68717336	0	16.678489	18.87393031	25.21993893	85.733993	51.35821528	12.5714332	34.81610051	2.69692903	4.44830644	5.99751942	219.8266097	20.21050394	21.44396086	26.66137782	8.8096317	59.21288283	4.87929843	13.77799684	31.77444507	0	12.7778738	34.034132	23.70192914	75.65495255	13.64915093
TCGA-H8-A6C1	671	0	8.697079	1.580393	2.79596	1.052358	21.05107	8.725186	3.590774	0	0	36.03417	12.9963	9.743574	8.291945	7.351324	1.726922	5.313998	2.028908	60.72452	3.755214	0	12.99813	0	17.32756	11.82951	21.41942	41.10255	19.19958	7.656258	26.56442	0.9675311	2.659846	6.329952	225.1068	14.38923	27.1396	82.75453	6.239517	21.18813	6.290163	10.89273	5.709404	3.089326	26.62078	44.68224	13.13357	66.50523	15.33389
TCGA-XD-AAUL	498	0	8.93289521	3.89761024	2.16400606	1.10399269	4.58320736	6.57328317	1.98896794	1.75239507	0	42.38740064	8.90329179	13.81073633	8.80862336	0.27811999	1.33942463	4.9421435	2.30434283	37.61461569	5.31833165	0	8.06897611	0	12.060692	2.71756602	30.47852019	41.98151424	21.97510778	8.12309077	14.77904504	1.28804296	2.97442827	7.1711894	115.111423	11.75991712	25.91779355	61.59278845	3.04342187	19.25126762	5.17270974	6.70040592	11.70373265	0	17.32348025	43.86091831	9.02579491	13.91375419	6.88993917
TCGA-IB-7651	603	1	16.9238981	0.53856731	1.64926208	2.26248467	1.77549014	7.02405604	2.47636634	0.74844015	4.39165872	40.01642562	17.88579428	9.65779261	14.15183344	0.73293756	2.25146456	4.09341213	2.31863485	55.36084934	12.99722734	0	12.71887397	1.53303911	18.37290344	21.79080814	76.30245303	33.76925031	23.82095099	6.57732818	40.36205249	2.67651819	3.72675127	8.13902338	101.5493785	15.17560931	13.81786635	24.71775946	4.59472702	37.87672794	4.15480883	11.6414294	28.27205365	0	26.73541335	51.25265475	27.60065797	49.70888307	6.474646
TCGA-OE-A75W	267	1	1.57651301	0.88122673	1.40481252	0.13019259	13.8149453	0	11.10373631	3.84814028	4.9200318	31.00366929	11.23213811	9.34657572	6.96534735	0	2.47400167	4.8848017	2.96173914	21.71782584	4.36702387	0	0	5.1337663	11.10089113	10.99202056	43.89084599	18.43448983	17.58205392	9.06125258	8.21395262	2.37557964	1.71967435	6.306735	207.0833328	17.92438395	56.8343456	101.3262109	7.95415676	35.73803266	10.99831621	10.82044238	23.84265088	102.0332485	10.91733056	58.40841647	10.61197752	42.42747964	21.04112057
TCGA-FB-AAPU	381	1	0	3.80912286	3.5094539	0	4.80157706	1.44474512	5.79602721	3.10387098	0.76082907	45.92980189	17.00941269	8.52146769	5.80424317	19.5574959	1.91259586	5.3012187	3.83348986	89.76842644	4.17899529	0	12.47821206	0	11.6599848	6.20137411	40.39118558	65.43190601	46.91903578	0.63187678	51.46707351	0.45537519	3.87336107	10.11392337	138.9488907	15.30641787	24.34877078	123.2183509	5.39863148	36.11329972	8.34742551	8.56438093	0	16.16422877	46.45159359	53.4364739	25.67597659	50.01643099	16.23322694
TCGA-IB-7652	1116	0	26.23711146	11.76864089	1.64463336	2.10456171	3.39919843	8.91881743	3.65617339	0	0	35.65803514	16.02553658	18.77140686	10.54212667	0.6612856	1.89696733	2.89413961	3.68522477	27.73296092	13.71327243	0	12.05653386	0	24.25113613	5.59110097	49.2637224	34.97472807	32.16034212	7.24457705	43.89676818	2.16285668	3.15750843	9.48171426	180.6050173	16.04412414	14.90545523	41.70075886	6.98090717	44.0484024	4.08759072	12.22113573	3.58109473	0	0	39.64894977	17.73592953	68.6819767	7.61722644
TCGA-PZ-A5RE	470	1	15.13686407	3.03537361	1.77488413	1.14758195	10.63189962	4.53028244	2.79636622	1.17399434	0	21.66137713	7.77860533	28.75522074	8.73792584	1.35693735	0.92207243	4.09851479	2.45337441	41.51996458	16.17156696	0	3.75997005	0	15.75818033	6.57967567	53.95182315	26.84211608	12.03568133	10.52198995	8.21395262	4.39201333	2.86153309	7.77637407	145.692462	13.28430514	38.29340972	69.29301722	3.43390926	37.6066732	8.19887925	8.52070479	8.9274523	4.11018672	53.4660952	58.73080035	9.66864668	50.50935355	11.48489065
TCGA-YB-A89D	350	0	10.2205244	1.82737941	1.9343081	2.18483901	6.92171358	4.99434912	4.50498451	0.40041003	0	27.10268558	13.11339875	11.9221987	9.39948611	3.61721377	1.07415448	5.44439364	2.03354222	50.26585129	7.48069421	0	4.91223247	0	13.09148819	5.79199478	44.64361936	33.4745985	29.08960102	7.12746677	19.83408527	2.37557964	1.98492331	7.2643439	119.4403628	14.03446852	29.02915695	25.40300337	6.94076688	28.1961456	5.52846375	7.24087038	14.1436716	0	9.60087258	36.50704196	8.06208145	37.91658427	10.33022636
TCGA-IB-A7M4	483	0	4.136592	6.713473	1.624165	0.7163546	4.2049	0	2.696798	1.693918	0	40.44918	17.57034	10.5757	8.860342	0.4438118	1.577789	7.620432	2.099702	29.93826	4.828365	93.30313	1.774884	12.79201	17.12877	6.253097	24.98681	37.34314	36.06751	1.826133	12.49879	1.635488	4.874138	6.453043	68.0695	18.55116	29.44214	34.14134	5.985112	44.33491	10.02688	14.91496	2.767441	273.023	0	55.94298	9.123612	49.45241	26.72068
TCGA-3A-A9IL	2741	0	16.78777446	0.50020228	6.20763155	0.12263333	13.61710515	54.94570539	10.96858621	2.1175127	0	15.75910772	21.78684786	13.10034261	10.62821262	0	2.23269787	7.22523241	2.64404264	10.36985706	0.68635495	0	14.89465063	0	19.53114284	0	3.57584274	6.28088212	6.3637999	5.07290171	17.45787333	0	4.15720744	8.84004923	379.3615568	14.87654976	85.05455153	194.3269119	12.14473887	47.55501784	9.18285833	5.95287923	27.06007665	0	98.42681863	47.80336137	3.17872346	19.41189856	10.15800498
TCGA-2L-AAQM	1383	0	1.99232	0.591546	8.572813	1.315511	13.30695	6.395071	9.92938	2.068607	0	14.29021	12.02809	8.96072	6.997411	2.081756	2.26003	10.79141	3.782415	24.94046	0	0	8.141524	0	20.34575	0	0.7932685	7.290894	8.287831	10.1474	15.66447	31.52946	4.585763	5.550118	518.3025	14.42101	81.13051	265.2764	27.40803	125.4415	11.30944	8.556552	82.01355	0	210.9163	82.53239	4.196974	119.3118	22.62656
TCGA-RB-A7B8	466	1	6.44383483	5.92649332	1.84684274	0.68624111	12.34812555	0.615342	5.74564289	0.80386596	0	24.76435582	16.19480444	4.40185377	9.59112715	4.14152573	2.44235411	6.63273277	2.13614458	27.95789496	11.5191517	0	5.60684626	0	18.21332616	9.49555644	33.1130315	53.63562405	19.11913086	4.32334935	17.14485044	3.03958688	2.39220427	6.77538292	156.0827703	13.16327034	33.3036598	81.07459754	5.95884177	38.62164648	5.01318999	14.4186365	29.145228	0	30.62307957	41.46846438	15.88288937	46.99956829	12.74409792
TCGA-HZ-8638	151	1	6.5674326	7.79383316	2.62417847	0.15484641	0.16839556	14.45935607	3.21620823	0.21979547	13.43028258	32.51511621	9.9010869	3.55007318	11.45794678	33.16020507	2.26689918	5.10584997	2.53482473	108.7470303	2.59223131	181.3747525	16.84894227	0	28.14451253	16.49426638	58.24356978	63.8705269	18.10663308	5.13022438	26.49268466	6.01689416	2.69091202	6.17248523	207.0833328	15.66534619	17.00189264	38.25708877	8.45714327	46.95005364	6.17106275	13.00527129	29.50244134	0	30.73360258	50.32221701	14.08348905	88.36459058	13.79980799
TCGA-HZ-A49I	308	1	0.99602623	1.35993374	1.94637621	0.9932753	30.38459942	8.04814067	3.82080578	2.8826379	0	41.72038537	11.77677461	5.22515387	8.76874093	1.08952227	2.14312335	3.68857834	2.0311562	21.02414224	5.49256549	0	12.55776325	0	14.83357942	5.73816231	56.66387602	39.81872911	18.81860321	5.17096871	16.02601777	0.30515872	2.26793453	8.03114017	53.58317874	12.12807721	31.54811071	16.61476486	4.94906077	37.38645681	3.43987461	8.22984747	6.07017741	0	1.35492037	32.96311168	9.02579491	23.63274123	4.03323039
TCGA-2J-AABF	691	1	9.8842341	3.74347293	2.02074614	1.68859083	7.47039742	7.18239242	3.61142982	0.81587973	0	48.41929145	15.36465953	7.58135098	9.74129526	4.83771072	0.9431101	3.75980399	1.89556271	40.50688621	12.40300318	0	10.33927847	0	15.90267699	2.20780421	24.38540302	57.03025099	33.15339425	7.39087382	21.62384252	0.76975538	2.62463548	7.0514075	142.0163151	12.73806699	16.56543547	11.43084073	5.03563732	20.06672755	6.77346327	5.15426613	5.26096417	0	0	35.06647479	10.93420752	51.32708822	9.20403907
TCGA-2L-AAQJ	394	1	5.81659024	1.49468278	2.10746346	2.07491101	4.82804431	1.7992274	6.87469308	2.9720599	0	39.8155249	12.72844858	14.28381339	10.56375706	2.7269444	2.36440537	5.45564438	2.14600186	38.82973041	6.64522401	0	4.24630581	0	16.83521367	7.1225858	31.02810909	40.69487395	29.97552435	2.86536305	26.68235753	2.34465943	3.09406836	9.23196367	133.9934582	14.66777318	23.65444828	62.27430947	7.12619106	30.41221518	4.09191791	10.09217496	12.39040114	29.29619166	15.03070754	42.19646925	13.61824317	38.73855724	18.25881626
TCGA-LB-A9Q5	313	1	13.5367667	1.8616217	2.2856389	1.7657415	7.165917	5.0219911	3.7796321	0.7265971	0	39.2412296	13.9175277	11.5401408	10.2205246	6.9219033	12.1209063	5.4614555	2.7329535	39.3655115	8.1475677	0	6.9264399	20.3503126	19.009142	9.8932883	43.378926	39.4799062	18.3045112	6.491282	11.7103134	0.4820518	2.954948	6.6138221	127.5441635	14.808631	22.8259775	43.4078178	5.6403683	31.5121598	5.15265	10.6730809	20.2987644	0	28.0945914	46.4061987	17.3808421	24.3168317	18.2481363
TCGA-IB-7649	467	1	25.8544182	1.84834704	2.12822688	1.90722338	0	28.3348185	0.33305072	0.61922621	0	33.70555738	12.59932895	15.88035174	12.08424142	11.43941831	1.10687682	3.02562555	2.2001254	42.65082789	11.53295535	0	10.36157449	7.26116871	21.94516133	9.50492278	58.24356978	25.23125218	10.78333024	7.9207029	21.49061917	2.06308478	3.18027639	8.69244081	137.9228322	12.52474116	24.18673198	60.54047053	7.69411421	31.14595585	4.7973714	13.68109179	28.65433288	7.21655381	6.07963913	59.74728295	14.94693323	42.30795418	18.19044483
TCGA-IB-7889	481	1	6.738958	1.806928	1.714721	1.344503	0.001477567	9.534873	2.558498	0.9162478	0	33.2834	15.99246	9.317896	12.58955	1.45561	2.949692	5.148884	2.067807	23.33019	11.87066	0	3.312324	5.932902	25.86095	8.09606	55.08885	31.34847	25.09596	8.805598	10.16658	1.077645	3.456266	10.99495	185.9224	14.00696	27.55011	64.87311	7.314341	41.1588	8.310755	15.74727	31.41578	53.52794	31.82812	71.50133	13.4082	63.27006	25.4792
TCGA-2L-AAQI	103	1	3.91595208	5.23405981	2.19002437	0.08728231	2.17210169	10.69115282	3.88213814	0.25570445	0	41.26902961	13.41931459	9.36606012	9.67079422	3.77557188	1.24865463	4.34937183	3.08885486	71.75707006	3.61744153	0	0.3142168	0	15.79946763	9.20769695	30.01448826	48.62390428	51.93718537	6.57444738	28.57644685	1.68981778	3.02496612	7.67365859	160.7095406	15.59908892	22.8978141	29.9906688	6.83256374	22.68941197	7.45446768	7.811973	15.02095103	17.81259458	20.01997871	40.87269883	15.45001221	61.0856061	18.21432818
TCGA-2J-AABP	463	0	16.8261487	0.57467691	1.81418199	0.58029247	0.30331678	0	11.74954041	1.39667716	0	65.07960332	50.53691941	8.56374111	10.57423887	0	10.95709226	6.74732569	0.88705815	8.7638467	22.21155543	93.30312792	16.51579944	7.34098909	16.88104204	1.438457	7.04838493	29.33096418	15.32545257	21.34192643	5.77409367	12.75273296	6.33802518	8.24697335	102.5705502	12.20079405	15.58283372	25.88860587	4.29337884	45.14669432	5.80146083	8.12611775	51.70362985	0	0	28.08621473	9.76763649	238.441988	11.9899863
TCGA-US-A774	695	1	16.40501006	3.41556396	1.98566873	1.65229021	0	9.93927058	3.60691296	0.81905682	0	45.62991692	14.77934151	11.45585359	11.07443177	6.18200501	3.02497629	4.37430997	1.79190831	33.96663255	6.63138833	0	4.65557768	0	23.0318811	8.99750522	27.83785958	51.07945743	37.23955708	5.71153901	18.09069981	1.06564313	3.03464974	6.56267709	98.391592	13.80461615	15.88646654	23.85703297	4.04674246	29.9250806	5.36770893	11.03495754	21.48436043	7.21655381	0	42.90288295	10.87728016	31.49167333	11.69102675
TCGA-S4-A8RO	525	0	7.131245	3.2448845	1.68307912	0.19378909	3.12622986	2.06588699	4.99305243	0.50986546	0	55.3445818	21.88940939	10.5571966	15.01733377	0	3.31240604	4.61754147	3.94937059	5.01396485	3.87160568	0.69510396	6.99225178	0	15.17782095	27.62044048	41.66360113	27.1212889	42.9659352	7.36208009	19.85136139	1.96221795	4.7940984	8.45440106	103.9213613	12.97738215	38.68882631	39.54171897	6.23000784	41.21030861	7.3216468	12.56024564	44.58386915	226.8577373	39.94623175	61.27744907	21.05995593	86.38174037	22.81872461
TCGA-2J-AAB6	293	1	9.25111245	7.60445739	1.71472056	0.59520282	12.66345772	0.31597943	6.34390083	4.7618438	0	29.1827233	18.03851222	4.90162917	7.44131385	0	2.765999	6.2824352	2.132885	38.34623108	6.91983108	0	0.62202384	0	15.63631792	0	16.64932188	38.82306192	23.14506373	6.10466982	16.83985241	3.27180083	2.9054902	6.85410605	82.35662924	13.2400122	28.8954263	19.58175318	7.92964041	22.31824997	3.07430489	9.64403022	16.75034626	0	0	37.26305317	15.36572738	64.71461472	8.57005504
TCGA-HZ-7924	840	0	16.56173	1.184875	2.259456	0.7081152	0.7816267	23.84438	3.049381	0.3522698	11.23316	37.80918	12.06458	7.787057	11.06654	28.84174	1.358347	3.411844	2.270365	117.1649	1.780908	67.44406	19.76298	0	27.33402	18.30296	66.80487	42.59596	6.495086	4.970382	26.93396	56.30877	3.608444	7.16694	132.935	17.03237	12.76218	23.85703	6.191543	34.89366	6.09345	11.24486	17.29279	0	3.528073	53.66432	15.58516	83.89464	9.546589
TCGA-2J-AABI	969	0	2.295419	2.946326	1.938603	6.858372	8.322045	0	0	0.7010595	0	27.71996	17.44735	11.64705	8.297147	0	1.470097	2.0983	1.515255	12.69408	0	0	3.211104	0	15.00739	2.619149	7.447402	23.56341	13.41854	14.53934	4.919405	0.1209059	4.684693	5.097172	82.63856	18.1067	17.24002	59.40549	3.305867	48.43563	13.21803	9.185871	0	6.162712	31.88327	89.7803	11.39723	10.71169	13.74464
TCGA-3A-A9IO	1942	0	3.193379	0.5584992	8.188052	0.09613144	4.828044	86.5895	8.849711	1.794023	0	62.47231	17.45369	17.27028	12.84113	1.678303	2.530794	3.737922	4.161567	68.24039	1.156344	0	17.33592	0	29.82183	11.5947	6.649017	7.622359	15.32939	15.93719	19.3834	0.9836662	3.900263	12.6079	263.4486	15.05337	41.11808	134.0851	17.39076	41.59249	11.07532	3.928864	49.76014	90.2972	35.6108	92.40607	10.39031	52.4956	36.92167
TCGA-HZ-A77O	160	1	9.5711675	4.78339164	1.6332697	0	0	1.76302543	4.56104868	1.88461608	0	46.71411439	12.87450922	9.60045101	9.49373436	0.78716547	4.66883527	7.96192485	2.87516432	20.55258489	5.25264375	0	0.49150959	5.61575916	19.59166082	10.45280721	14.67124793	24.22734788	19.62397998	9.56692901	15.08271004	2.26226953	4.05660718	7.17953522	157.3972411	18.11095631	40.99307001	93.35850229	4.37032966	27.91797847	10.47993257	9.62752837	29.41386217	75.60620895	43.66665184	49.866572	16.61827143	60.84909639	18.80988382
TCGA-FB-AAQ1	123	1	2.25673557	5.48675071	1.71472056	0.27597845	14.80245766	4.49924456	4.15980847	1.65498022	0	31.04293423	17.0882337	5.8318107	7.83914777	5.40225542	2.37595376	4.79767246	2.94552242	29.09015328	3.87012564	0	7.75073491	0	25.31960276	5.04973176	41.5650791	62.46844281	16.525839	7.85036156	13.02056964	1.20083289	2.83589817	7.03935035	185.9224313	14.70629071	30.33544533	84.99676196	7.3255654	28.36969574	11.11069887	12.64458546	21.91015177	20.87277661	56.67871719	59.12260476	11.0076702	62.56089962	21.37112492
TCGA-IB-7893	117	1	35.33414518	7.15654074	1.46959058	2.62712068	0	0	1.26496759	0.67677738	0.01973044	32.9798002	16.76939435	11.46573363	14.28509197	0	1.7115153	3.92241348	1.92361136	58.90179	11.30775393	4.95525463	12.3527803	22.99602581	20.24463289	6.85720019	6.99159103	37.63370293	31.38079216	7.9207029	21.13653885	7.55002753	2.45879567	11.41894278	43.6916479	14.25254795	11.60162135	0	7.08098234	30.47295595	3.42800459	12.83715147	34.16636699	0	0	41.75684437	21.71410966	72.29019365	12.01058214
TCGA-HZ-A4BH	194	0	12.02665	3.758093	1.694578	1.699728	0.6937516	4.03856	2.105201	2.452996	0	44.06542	12.07602	6.799677	9.393605	5.565275	0.619448	3.431844	2.562517	49.88054	7.661356	0	2.51228	0	8.507197	5.176408	44.87131	66.57508	52.33991	7.819369	24.0117	0.9075672	2.07591	7.469948	35.43916	11.03782	21.91425	0	3.954071	21.04597	5.943655	6.938109	0	0	0	31.01792	8.181845	31.50862	3.762455
TCGA-M8-A5N4	584	0	20.68171975	0.56153125	2.3164825	0.94507741	13.85806954	0.37142383	6.40462679	2.06860655	0	38.54231549	12.97038679	17.85505295	7.23430127	0	0.69263991	2.77263232	2.65396326	29.69306357	9.28254138	0	6.41422422	0	19.25602155	5.60636526	31.07860974	53.07601664	33.35742244	3.18977152	19.47789876	1.62049771	3.22047666	7.66590388	74.70795316	12.37442949	21.05623882	37.46837678	5.04580351	14.41986188	5.26653966	8.37680901	15.60636969	0	0	33.80897952	7.30957766	28.15514311	3.14952846
TCGA-3A-A9IS	998	0	33.9693345	0.59024105	6.20171757	0	9.26437317	77.33171066	11.14585513	3.20175814	1.03950979	21.64775569	16.89530532	20.70868662	11.83223353	0	2.34189567	8.17101121	5.67907612	38.70894221	0	0	17.56762225	0	15.15439578	0.67550094	0.07429667	3.49896478	18.3452244	25.89284543	30.30594211	2.52953545	6.85229786	11.01751544	99.05940077	13.53110168	31.87473834	210.1725887	15.35858429	40.95366198	10.81135832	6.03983518	47.91304736	96.87363665	119.7878183	79.68481069	7.88142794	57.52745799	26.70172463
TCGA-HZ-A77P	330	0	11.59751597	3.1581167	1.98074561	1.28528796	0.86386498	10.42521419	3.3817022	0.07287427	0	39.71598086	16.40964237	6.37476215	11.96358062	24.57810194	1.72732084	3.47258917	2.62290844	32.16579191	3.32777683	139.8328729	9.45626201	0	24.87696842	7.43061047	36.64674408	24.39089918	8.82433257	4.98873308	16.73593801	3.51140288	3.24766616	6.49383452	179.7905146	17.79241142	23.19743971	50.20218331	8.16337463	64.68235987	6.28115741	14.20467229	26.80132311	10.32397823	26.35079078	73.59915412	15.43945662	58.78444784	17.95393919
TCGA-US-A779	511	1	0	2.92286663	1.65073324	0	12.66345772	2.99112762	6.63041905	2.17810468	0	15.02563794	12.16060486	10.08123824	8.19978239	9.86877255	3.46333566	5.87358596	2.21598252	35.59899702	2.37037979	0	0	0	17.21448631	15.26831535	56.35408302	73.33295509	54.36867311	8.79930636	8.31266019	0	3.00702248	6.66830892	175.996817	14.91320139	38.54029297	27.8752108	5.99010654	26.52345535	8.656851	8.04709193	33.64445273	187.1606239	70.91835297	21.86318315	11.94703825	24.18420035	12.69521168
TCGA-S4-A8RP	702	1	7.39084283	3.09897578	2.46524103	0.5632919	8.30197915	7.52674894	3.1652771	0.05207443	0.09433086	36.22962923	9.75882155	8.49877294	7.64846779	9.15415812	0.65871844	3.03414716	3.03857269	45.36512375	6.14751144	0	2.61517578	0	12.2430635	7.29316252	66.1231108	37.80583787	19.53291961	5.21752083	22.76922033	0.70113467	2.73814604	6.8721259	122.0227462	12.36517995	17.34406043	41.497901	4.86010022	31.44486157	4.1622086	6.20605866	6.90492213	0.17242553	6.27949839	37.15499952	12.09904594	26.24003466	12.50241222
TCGA-IB-7890	598	1	33.7087702	3.1401304	1.422341	2.3384888	0	4.01326983	1.19554925	0.60110068	0	26.39716953	11.90577869	15.72292914	11.44947421	0	1.00945512	4.36120129	1.52099455	56.07545807	10.26412372	0	5.12262725	12.94613537	15.70916166	5.1617804	12.82163384	22.14396591	25.1435837	6.19374878	30.37303812	6.45442695	3.31586687	9.02510391	55.50492374	12.84669798	16.04605302	0	5.92660367	28.88058105	4.40743967	12.32325704	27.88593591	0	0	40.87269883	13.17518359	44.14322795	11.03971663
TCGA-2J-AABO	440	0	3.8941581	9.575946	1.4758844	1.180977	1.9937967	8.2205212	4.4939538	3.3294307	0	37.072888	15.8630504	5.8341433	14.5846992	13.7288925	2.2357622	2.7383209	2.2317326	30.8560743	2.8742439	0	1.6105194	0	15.8354674	10.3551093	19.5023198	39.4050437	29.6667759	8.6144752	12.4501824	0.7136683	3.804257	7.7973762	175.3008423	15.6885989	19.8820018	24.553721	6.5581995	42.7968014	5.3440826	10.8884847	17.7737915	26.208821	8.2042967	32.3770044	7.8707391	47.8024023	12.8375256
TCGA-F2-6880	295	0	5.772354942	0.634491981	3.461139644	1.154936089	3.015314439	7.639325035	3.063055604	1.85302523	1.373047577	38.47421716	11.00590545	7.090102115	11.45794678	9.081468934	35.25854056	7.438119982	2.806741623	64.08153704	0.339583931	127.5269189	11.01261107	85.91327329	27.57491485	25.07781642	37.06604255	38.55042903	11.7389575	8.344768051	13.28247515	0	3.103510676	5.914839262	179.0326103	15.81951406	38.91724618	107.1176691	5.724375118	35.98306604	7.993235339	11.3228024	29.19809649	90.92422304	66.27452952	40.99737679	12.52410414	20.16038987	23.83684149
TCGA-IB-A5SQ	219	1	14.99509454	5.251620468	2.086607542	1.348174391	1.784472207	12.9146629	3.936739671	0.688415127	0	40.87917026	19.83846314	10.89173964	10.36124215	0	1.721693855	3.566236301	2.011011563	29.57436344	7.250406538	0	5.458801238	0	15.6547488	1.910603261	22.25296574	32.98495757	24.25180356	7.826120938	15.7589312	3.875264334	3.253968816	7.03138554	91.62331996	12.74413561	25.1878593	10.06709677	5.280320825	34.8552212	5.965344205	8.649600497	21.11544494	24.6043568	3.095507181	59.37504388	18.36360542	35.09570528	14.31126543
TCGA-F2-7276	216	1	13.1422037	1.5317517	2.3493149	2.47108	0	23.032741	1.6928149	0.2811905	0	51.1735683	17.0216785	5.3389015	13.5981202	5.8000496	1.7133068	2.7585502	1.5908334	37.2691333	8.8912833	0	13.7726251	0	16.9847491	6.5449269	16.3610603	53.8779298	19.8279904	8.3198112	26.1120148	1.0998828	2.9172487	8.2282716	85.8571165	12.4098816	11.5618158	3.9741933	5.2486996	25.1622881	3.7555705	8.0292927	19.5969195	0	0	45.84266	10.44897	50.6265155	10.1817995
TCGA-HZ-7918	969	0	28.16708866	7.68336769	2.40139957	2.16914887	0	10.7477009	0.02263094	0.10740748	0	28.77994446	15.80036162	11.0839158	15.86187048	1.51134331	1.07745755	3.31080197	1.82300418	66.08975416	22.73602268	0	10.9380185	15.0653117	18.99375922	20.63252759	21.56543533	48.62390428	20.48093036	10.17769848	35.45585877	2.04323651	4.64887184	8.19715213	155.5121652	11.74434129	5.80966523	0	7.00534264	29.14633525	5.68857882	13.05392375	23.61329045	0	1.64788498	39.61571002	13.59053029	43.98252788	13.90212969
TCGA-XN-A8T5	720	0	19.95426291	1.91042189	1.73069961	2.59041153	12.45814436	11.08738938	2.84122094	0.06518006	0	57.5953718	17.040726	9.94758643	13.40964326	6.1987302	1.39317183	2.96127781	1.58417514	38.50352941	2.58243348	138.9512868	6.70208543	0	11.86533713	3.82266814	24.29001784	19.67080118	14.97455999	7.93194884	14.4414499	1.74820276	2.77123901	6.30126192	127.9477275	12.35991989	21.39802455	22.87257128	6.26583437	33.09962104	5.4584876	7.51205344	17.04621437	0	0	45.4771826	6.07665209	44.72097876	13.33311407
TCGA-FB-AAPS	228	0	25.83484876	0.53241012	1.9810747	0.96428748	8.46879703	2.69451115	4.56773416	0.12557999	0	32.82745863	11.66936898	12.1833573	8.63981292	0	2.46668374	4.61933985	1.1614327	20.5725504	11.50074684	7.22823097	1.39050863	8.44826206	11.98733284	3.27260529	14.32096021	19.52519023	15.64163094	10.57797085	14.37015039	5.47867317	2.1867374	5.50026247	173.9581166	12.97532966	29.57539036	51.47233953	6.08221552	31.1797027	4.0017781	7.2824218	30.18601769	0	3.16419778	63.44104536	5.21038242	24.05047613	16.87625608
TCGA-FB-AAPP	485	1	3.32094417	0.67531561	3.95847167	0	1.62285448	0	10.26297819	3.92636838	3.83371412	39.34040937	22.0276217	17.93137205	8.80000054	30.66007692	5.13521925	6.65742822	4.43574361	115.324185	7.83633783	0	14.43669809	0	29.11256019	7.57883682	19.78389893	35.47784869	26.66290359	13.07626547	17.5891238	0.16549405	6.59166887	11.91102131	347.5957703	18.65996665	27.1504861	110.0546699	15.66399645	62.15638442	11.97733724	14.21619782	50.56155477	84.28158933	109.9127175	48.90040663	13.56686017	237.4403447	16.32875147
TCGA-3A-A9IJ	1854	0	1.85770303	0.47787059	2.35093017	1.23602606	4.2925119	4.87660183	6.48396168	2.85481489	0	19.49497254	15.13792023	12.47036764	13.85168392	0	2.69997047	9.04749429	2.66014603	9.86176292	0	0	13.10354024	0	12.48992529	6.08920995	8.66798868	7.42011032	10.94035293	6.32840596	4.57088176	3.83852731	3.56593402	6.56965286	343.3575481	18.95808436	77.39187679	235.4171124	15.23774031	72.93944371	11.12137024	26.91410015	99.81966791	151.7657046	158.1127096	119.7740898	11.83200181	35.78596213	63.91217923
TCGA-LB-A8F3	379	0	1.060788	0.6482732	2.306652	0	2.095334	1.068481	9.283317	4.772513	0.48614	56.29699	16.42133	4.313173	7.570364	0	8.271074	8.527297	2.631854	22.30173	5.319931	0	3.560095	0	13.38824	8.006207	14.82545	32.89166	16.2816	9.966473	13.44774	1.123173	3.961727	6.925365	177.6349	15.48428	42.87964	79.03158	4.798297	39.88584	11.6813	9.453126	25.70144	0	57.75048	66.27734	35.35364	45.81774	15.02601
TCGA-S4-A8RM	737	0	6.77969835	3.96148247	3.18354369	0.50124788	4.9922239	4.9826448	2.27299566	0.88463307	0	29.35342227	15.21857223	13.36421355	8.78570207	14.49007392	2.28114631	2.22648064	3.37844292	62.47310097	2.7164641	0	8.94177409	0	17.92331087	8.9575783	59.18270592	27.9895254	13.3762666	6.5190485	45.00369242	0.30974738	2.6603855	15.06120169	102.5705502	13.99103745	11.89094016	0	7.03347319	22.54839138	3.08873835	8.69151715	13.42549526	0	1.7581903	30.14607561	15.12056745	56.89133057	7.38334193
TCGA-F2-A7TX	95	1	14.36158168	1.32217242	1.93469323	0.94887048	0.33630084	4.90880427	5.25698369	1.66637998	0	40.49566403	20.0286095	6.96362335	8.60045769	1.15938747	1.93259985	2.07822616	2.98789254	29.17954045	8.71317179	56.31726781	7.12702316	5.01455119	38.56989348	5.61598398	22.82476142	32.48041523	17.61929215	8.5209844	24.05169618	0.49985076	3.36549869	6.40791752	150.176892	15.01565714	13.30700479	16.32256638	5.99186387	32.45661833	10.61862492	8.71184899	25.31232406	31.04209874	12.65136631	54.81534182	9.9446915	88.66438161	19.91038407
TCGA-HZ-A49G	660	0	13.1563495	2.5715864	2.7264568	1.7958957	1.1907198	7.2412305	2.8706943	0.8965207	0	38.5200396	9.9644246	11.236883	7.943796	4.9609862	1.9448109	2.8897375	2.1304115	28.5794202	8.5819197	0	5.1267274	0	17.7736333	3.2816704	168.266421	40.4950865	20.1365523	3.3868501	17.7011608	0.3162859	2.26902	6.5766598	72.6008459	13.4748581	17.8367163	18.8570768	5.5015946	20.626696	4.5447246	6.4425958	5.5102094	0	0	33.6392799	6.5955112	27.2699688	7.2030706
TCGA-HV-A5A5	289	0	8.57958545	4.69606049	2.31331071	0.38803055	4.98113672	9.75154449	3.63263238	2.8212822	2.30680071	38.33016575	13.36540735	8.8063206	9.81689052	7.98941269	1.57893964	4.54742169	2.2107099	33.14435049	9.69202455	0	9.11144242	0	18.88853259	2.58640969	56.87833717	38.17109593	14.64605479	3.36063769	16.66729568	1.72107659	3.37980122	6.30017318	85.60388935	14.33262177	26.07095606	42.64067908	6.40158674	35.40425164	7.69569853	11.3845977	24.29867056	0	0	41.84918888	8.82578058	41.91281468	9.69954762
TCGA-H6-8124	392	0	14.58546106	5.01189931	1.80706991	0	0.54714641	2.02267541	0	1.02122764	0	19.99504739	6.79900536	9.12947535	7.7924535	0	2.03904997	1.24223073	2.13041154	50.29067712	1.3545653	20.49464467	14.54082911	0	19.1403709	8.55359039	11.89897283	28.83433905	20.84371429	11.31082313	29.99517648	2.06446588	3.47932502	7.44324359	89.86041499	13.92117278	13.27533805	24.63179521	4.77133612	16.40594109	3.45008128	8.13724339	5.03925324	0	1.61193013	73.52697916	12.65691095	39.78366751	10.26474261
TCGA-IB-8127	522	0	13.47842286	1.6670693	1.32125454	1.32065362	3.71660728	3.59945634	3.23934202	1.24730125	0	39.21899816	14.76503142	13.84561439	12.83618439	0	0.76045012	1.2525901	3.08416581	51.97932175	6.13633147	0	3.65173884	0	21.67278601	6.41160316	64.07016117	26.45407494	26.17112785	11.22705615	25.23891346	2.13416633	3.75500466	8.43920054	93.9669591	14.37471118	14.12514209	5.75915501	6.46346383	32.77317938	4.68755486	5.07539671	10.93921862	0	0.4491719	26.55614634	12.52410414	58.34818702	12.02410538
TCGA-F2-7273	592	1	35.72811	4.665883	2.352759	4.135911	0	24.79211	1.785007	1.084776	0	49.1476	14.24278	12.94078	11.13997	10.57813	2.127317	1.854629	1.632725	49.42033	8.559907	23.38441	13.98359	9.499819	16.03337	5.295914	17.5785	36.19683	12.87342	7.966674	23.81248	1.358975	2.650678	8.392577	64.94168	11.35264	9.968839	0	5.19838	21.71608	3.034113	7.786016	13.61191	0	0	41.0331	8.058394	42.97259	9.031995
TCGA-3A-A9IX	1037	0	12.12746461	1.95221765	2.05016928	2.4540305	1.45362135	15.06615664	0.95049224	0.40630045	0	37.55730664	14.96302611	5.245516	11.8193602	7.12648789	3.82872394	3.53818501	2.43892089	28.43142487	6.14975242	0	6.51106215	0	19.85242131	4.64401365	36.00035709	34.13436619	15.64163094	7.59005834	19.2727627	1.39350157	2.55309597	7.25896786	109.3614794	13.83572338	14.81025955	15.09045656	4.76716635	28.85201441	2.68035695	8.72127735	13.97235101	0	0	39.43691193	7.84860608	34.9220504	15.20539855
TCGA-2L-AAQL	292	1	3.91176435	2.07626809	1.61214338	0.46891935	9.35821039	10.42798781	8.43499658	2.24092991	0	36.70332309	11.82654882	7.61847628	9.09754339	6.76663273	3.02354953	6.51017827	2.51583563	20.70830162	9.33684016	0	0	0	13.92904452	11.40219346	49.41534876	34.16064138	19.7446354	5.76889723	11.2189484	0.49745756	3.49016045	6.6112876	193.1482892	15.45735151	56.68286239	97.82038003	7.11190934	45.20504491	10.96358315	12.77147287	31.26744949	25.88336655	55.50009533	69.80353997	15.00759236	22.83100904	19.37109825
TCGA-IB-7644	394	1	23.48832076	1.02813196	1.54528134	0.84911073	0.5866278	7.56456174	2.74366835	0.74216359	0.94779531	39.41441653	12.13615328	15.82104481	12.57505493	2.62154362	1.45006609	3.824782	2.53904533	79.05972703	5.08940387	0	11.64853186	0	18.20582584	14.76566983	60.81339796	38.23860993	13.75221278	4.72850006	39.97396205	7.09065036	4.16715569	11.97120915	132.0667109	13.90548144	14.80479518	69.15783788	7.36466392	32.00857074	4.35537384	8.74900259	22.4325103	0	1.61193013	31.93691749	14.85169297	54.7319022	10.8847236
TCGA-HZ-A4BK	657	0	9.60346019	2.0160559	3.02945378	2.51226452	8.30488046	19.83193866	3.5002902	1.63815862	0	19.48248844	11.96276127	10.02395889	11.59920669	15.03027983	1.13743722	4.49689647	2.52678241	49.53691041	7.98576694	0	6.53727175	0	14.10532867	6.56581277	45.71147307	43.31457375	8.92551569	2.52174779	12.6894175	1.22806686	3.7692121	5.38798425	68.46203978	13.82699808	25.57196508	60.79176158	4.83011722	31.94109482	5.14247714	8.31598233	17.93721295	0	0	34.135886	6.29372596	22.44550123	4.94117108
TCGA-FB-A4P5	179	1	10.90060915	0.95212143	1.86149472	2.00925645	10.36670284	4.89310132	3.7781428	0.60283948	0	29.69257218	14.98847317	10.11097618	10.98190915	1.14653113	1.76805375	6.38818737	1.72525621	16.4273311	9.08780232	0	7.61027444	0	13.77644325	3.05512666	50.26553338	33.90070624	19.00189708	6.09877939	12.90578659	0.14380965	2.55913489	6.36651868	62.38139929	12.7995973	32.37149026	43.74403355	5.18953895	31.54101965	5.80146083	8.00077656	16.44803619	0	0	35.27368793	4.9658178	30.31771689	7.02431858
TCGA-FB-AAPQ	1130	1	9.74851056	8.68121879	2.34247769	0.41061471	4.18812599	4.31329821	1.71959245	2.56673655	2.54453952	104.7685577	4.31780908	14.25838851	9.19675605	6.45359886	3.0262803	2.64534319	3.52714881	106.9338745	6.55827085	0	9.10187175	0	10.23529746	14.30738558	28.46486563	33.05510176	59.63705651	8.17855985	45.81287922	0.92488691	2.63525293	7.62453976	148.5303827	21.20307456	33.67849834	44.42598994	7.20605564	35.52488907	4.39361842	15.06818912	29.27364958	22.64808469	35.42558383	82.69406158	32.61341975	90.4364718	15.10237493
TCGA-HZ-7920	236	1	22.07387964	3.55965472	3.54761148	2.16274901	0	25.70728439	0.56929248	0.43791776	0	45.57177921	23.22775786	10.91803602	13.93809881	6.32078771	1.39007726	3.11760942	1.9195264	50.64383644	6.22299628	5.23370683	24.18439402	0	17.33507793	4.4621991	12.40894676	24.33610959	14.92482606	8.91494692	23.41106701	1.94061264	2.30851874	8.32430061	143.5386099	12.98965267	15.8199344	16.54838358	8.43400825	29.25273822	5.00987307	10.7634368	34.00532688	0	0	52.5259569	10.3302995	53.44651484	16.24239644
TCGA-HZ-8317	378	1	11.82254231	3.26833895	2.44756402	1.23558024	0	15.41235246	3.18051349	0.57136124	6.01488054	35.61774837	12.24915851	5.41230908	11.0705111	24.20057834	6.18990665	3.24630578	1.86449717	83.25097273	4.4979262	146.4983462	13.26373566	16.79220267	21.46951315	14.74917654	34.50875289	37.47087137	15.70306069	7.4587218	25.61754826	7.62772398	2.72105281	7.38501602	161.3486503	14.85486977	18.11046829	16.89889559	7.52641085	30.9825973	4.68929818	11.05248131	36.81809982	0	32.70700565	61.71327106	14.35011558	68.7721628	16.73182753
TCGA-IB-7886	123	1	15.4968	0.5038071	1.948858	1.505141	0	5.069586	0.2508032	0.1278541	0.6633241	30.29978	13.74244	11.32932	12.28797	0	2.040052	3.558142	3.609252	74.47117	9.823021	21.61219	9.037303	0	24.82437	8.661179	31.37424	25.8131	26.41444	7.819369	28.88017	2.525338	2.897434	9.361969	154.2251	15.22729	11.96958	10.57506	6.170776	24.40284	4.169607	8.95464	18.88073	0	0	76.68312	16.13494	60.77511	13.07478
TCGA-IB-AAUV	404	0	38.69651476	0.56207918	2.08055125	3.69012824	1.50551441	11.51064206	2.29421334	0	0.46507979	33.40556578	16.9388933	12.29226898	13.97720778	1.66047246	1.77561273	3.20377681	1.22182664	19.6041745	22.14761012	53.3025401	11.15373624	9.67197463	15.07031045	1.92981315	11.31567833	12.85088254	11.50920027	9.83524638	17.79004747	4.77297506	2.79751442	7.41085201	101.1780676	12.71011401	16.10823142	25.40300337	6.31350707	32.77317938	2.98481549	11.42764291	25.1907354	0	0.22822717	60.44215469	6.93945653	29.9149982	16.0780029
TCGA-IB-7646	145	1	22.31146029	6.17623598	1.81418199	1.95941513	0	1.20022391	0	3.4659043	0	30.49936495	10.81216823	13.24481711	12.75275668	0	0.99865142	2.91325859	2.93149274	55.21843407	12.78572277	27.7732566	14.56984325	8.85407121	22.14296002	8.45277337	34.96040625	16.55459176	31.14285851	17.84825574	20.71366512	5.05918005	4.46801636	8.0819433	155.5121652	14.77514247	9.11725754	11.22521958	7.28624111	32.49674491	9.40318981	16.69484318	59.06108554	5.75559377	0	61.27744907	22.70538494	109.4659162	9.5465893
TCGA-F2-6879	334	1	23.53532	4.482577	1.36476	1.043806	0	0.3571981	4.01267	1.361581	0	11.86824	12.86614	24.06993	10.3973	0	0.9245859	2.498561	3.667549	78.90115	3.256001	0	10.36652	0	11.56047	25.95404	97.8863	65.31083	24.37774	7.614346	32.42833	4.62584	2.476958	10.26901	153.6205	14.44546	27.17118	59.16434	7.595578	39.05403	3.318312	13.60725	14.1747	19.34261	10.32818	41.31335	16.72321	77.87229	15.70318
TCGA-IB-AAUT	287	0	11.12990325	1.03662578	2.81940297	1.71729436	2.03871865	22.54984656	2.39795349	0.64250602	0	36.70332309	9.11343672	11.04812176	8.90075924	11.49843165	3.10802187	5.64799063	1.86427499	31.65899504	21.5617607	0	3.92623933	0	18.43651397	6.3991852	24.83208896	37.67131635	13.56923885	4.30848864	12.89786837	8.5331001	2.18846781	5.00085208	106.1226602	13.86904305	22.46743438	24.15944943	5.74948791	25.9819242	5.44977634	9.3427315	19.28604384	0	2.83383625	45.6233007	7.2650007	17.50508012	12.93253475
TCGA-HZ-A77Q	33	0	23.98377	1.220407	1.841486	2.919544	3.228334	3.064588	3.320307	1.088892	0	32.47432	13.52911	11.50021	10.77441	4.052021	1.275034	3.428732	1.929731	32.99744	9.568152	0	8.859957	0.1287961	17.2781	2.252422	43.08651	27.62978	15.84713	9.696449	17.89159	2.872112	3.19636	6.908318	93.96696	12.62002	21.77146	36.67706	6.186803	27.45595	5.365982	8.357659	25.1195	0	0	46.47613	10.05927	35.13311	9.903498
TCGA-HV-A7OL	252	0	6.30543505	4.21157478	1.52989467	0	14.78776893	0	7.08069829	3.62936415	0	20.01977569	11.60616462	15.76174677	7.47840113	0.14116681	1.79331291	8.6514977	3.54643148	22.20218705	10.95366511	0	0	0	7.2063728	9.20126314	54.79235729	32.40981786	16.31332334	11.22705615	8.9634293	1.00710145	2.83948277	5.69733336	209.0712989	16.7884677	64.35707008	158.6167851	6.29173116	48.50061372	14.39520808	12.07689339	37.39875587	55.10657449	68.52691899	68.34864089	9.52823415	53.28835597	18.58792322
TCGA-XD-AAUI	366	1	5.747806	3.04114	1.874223	1.810615	5.23063	4.339815	2.917683	1.511047	0.8043439	52.03016	14.30238	9.302218	10.58883	2.805618	2.392257	2.625536	1.764723	46.03469	4.579443	0	6.418678	0	13.3494	5.227202	33.32391	41.59261	208.6721	6.148681	15.37245	0.2792345	2.512319	6.505511	118.6411	16.25493	35.27937	8.827097	5.563652	32.84845	5.458488	11.24486	39.08763	1064.292	0	38.25332	13.45936	47.82725	11.4051
TCGA-2J-AAB9	627	1	4.91006012	4.29989225	2.25358476	1.8388396	2.36638739	10.82443773	3.70294155	0.78417722	0	43.49977397	15.30005083	5.5202043	11.48275995	3.74227975	3.62043308	3.69486599	2.23689364	27.98291626	6.88512528	2.94027951	3.67524252	0.61332289	22.38007318	4.45483399	18.76331127	41.77273442	28.05152529	6.06716972	13.80162944	0.55628544	3.01248281	7.14530622	93.35068427	15.40760303	18.81279632	17.39680407	5.47936006	27.01146958	6.23399099	7.4588814	36.63406413	14.20012884	2.87345269	38.57538826	9.62374097	32.8451312	11.7910383
TCGA-F2-A44G	233	1	16.83022	12.90408	2.195391	0.835388	9.112368	0	4.5465	1.529704	2.8239	35.22392	14.22855	9.570019	11.94116	0	2.201191	4.02835	2.099702	42.30126	6.525666	0	9.203657	13.63104	13.28296	8.738011	28.88845	52.63422	24.40833	4.629835	40.04303	3.108545	3.281629	7.33653	115.1114	13.35859	31.05403	73.27185	7.24123	19.46377	7.218486	11.16815	1.384808	0	5.923835	49.58943	8.001502	58.206	12.06515
TCGA-IB-AAUR	338	0	19.91674	1.124589	1.874577	2.189647	12.85318	10.30766	2.675604	0.2081953	0.6070022	38.19594	18.21463	10.67079	10.88529	0	0.944998	5.43895	1.377533	10.47509	6.947309	28.83734	10.42961	0	9.786158	0.1595693	18.36856	23.6434	13.87066	7.625176	13.31572	0.8428983	3.042028	5.119798	96.73211	13.06203	17.68794	23.02898	2.994572	21.85489	2.984815	4.319498	10.38694	0	0	27.28908	7.431989	24.45106	11.73093
TCGA-Q3-AA2A	95	0	6.83832	1.447052	3.147414	0.262306	9.568775	0.5586004	2.79922	1.246068	0.942689	26.66379	11.17106	8.992334	8.639813	0.1542718	1.411029	4.427768	3.125386	40.74347	7.856189	59.16701	9.5605	0	11.53607	17.97765	41.6086	28.72749	11.74827	5.801029	13.35389	0.8199854	2.243377	5.449477	178.3688	14.81638	39.38135	95.65639	5.763503	16.01428	9.975126	6.931079	32.46724	0	51.7902	44.16973	6.329169	46.58128	15.10237
TCGA-IB-A5SS	460	1	22.04251163	2.41095793	1.19237709	1.37798089	0.01790453	0	4.75854477	1.18509101	0	25.232594	15.22940701	17.06753087	10.68284426	0	1.76596876	5.60162222	2.910885	39.16881525	7.54323246	0	2.55157481	29.6299942	16.59791389	0.40023536	43.54560566	21.47416619	20.83273834	9.66936518	12.62157499	5.32060515	4.02044901	8.03114017	58.4787963	12.14438163	23.37404129	12.77456635	5.61930352	39.10225915	5.77644574	10.21096695	33.87527037	15.85100915	9.22501082	52.09252505	13.84808505	35.04315744	11.13379288
TCGA-IB-A5SP	482	0	6.88775261	0.76343072	1.71109248	0	6.88106145	2.25643915	4.62797199	2.74857307	0	13.86975241	13.22021776	9.20379088	8.52349064	14.26005701	1.76084168	5.52692515	4.3255879	66.82204484	6.28778351	0	11.10075543	0	14.78868414	15.8262525	97.88630478	79.10746405	33.49124011	16.71762801	25.7494208	2.48582269	3.54329435	8.10242817	209.0712989	17.53364646	34.01824048	80.03033849	6.22236431	52.95564172	5.50129928	9.97470703	13.29945498	24.27739183	0	63.61115366	12.31527572	95.52545562	14.67751242
TCGA-2J-AABU	277	1	12.90619676	6.44414201	1.87832052	5.42340921	4.54096372	4.74589853	5.21698726	4.09728281	0	24.00959643	14.26281855	18.02395631	8.40758444	0	2.21512311	2.30404907	3.02603672	30.54402773	4.0152499	0	9.25344734	78.0101098	15.79345138	3.74683276	27.83785958	28.41707264	11.80068053	6.88792003	16.29460621	6.10335627	3.77561522	6.28150258	144.5554278	13.81344808	17.35039555	34.52893256	5.73631107	36.1910472	3.63160752	8.44908125	95.24712035	0	7.77239602	48.41472944	8.42300642	46.04323135	9.97747595
TCGA-HZ-8636	545	1	16.84185049	7.9773071	1.4334565	1.80299784	0	2.94911794	2.76602502	0.81531268	0	33.10003852	14.31768572	9.39672294	11.9147811	0.74490772	0.41405609	0.98604878	2.47407138	53.03761795	10.55411593	0	9.24422325	11.42420328	15.38545714	7.1464673	37.49930134	37.9968284	36.84247665	4.35641363	34.3140446	2.97358716	2.91448399	7.94036968	99.38131018	14.36191642	7.38000301	0	5.73781507	26.90847861	2.19527582	7.6182571	3.29447728	0	0	47.7635643	18.33576814	53.1967571	10.54610062
TCGA-HZ-A9TJ	603	0	0.64767516	6.86008857	2.24831118	0.43879964	5.95221601	8.50242146	0.42731041	0.94174354	0	45.08319329	7.04732089	6.06437764	9.24618413	6.55912232	5.87733338	5.34186308	1.89453031	100.1416041	6.26685911	57.73892981	5.8065329	0	22.55989422	12.57290618	32.98797508	58.21104411	41.52648642	4.48787901	28.96739888	1.36936957	2.24013055	6.83079739	147.9333887	18.26621706	25.0656616	14.03458456	4.8667553	12.17614974	9.48076832	11.54238275	15.83788929	0	5.92383536	54.72477436	18.94928105	80.82594797	10.43876768
TCGA-Q3-A5QY	416	0	10.72485761	0.63391974	1.86116918	1.89661666	20.14489687	3.76318351	3.44670674	0.09478584	0.41547237	27.35028839	13.87911273	10.96827217	11.84131954	0	0.93036693	7.85946008	1.35181432	3.29221586	11.44614636	115.2691225	4.93276898	0	11.32128853	2.02236753	34.99281446	26.50986863	10.62588095	7.0673104	7.45598097	0.7753149	2.70176539	5.09797608	120.2417155	14.30595716	29.88782838	74.96488065	4.70660925	32.35117498	5.43906054	11.16278689	13.39305444	0	7.14252326	31.19213724	5.19780989	38.6539689	22.02975643
TCGA-F2-A8YN	517	0	9.699165	6.404245	1.566212	1.076624	3.860431	0	4.493954	0.7994814	0	50.03139	12.8197	11.07684	8.961877	0	4.899197	6.247709	3.068918	69.66764	9.94195	0	11.5212	0	18.42874	14.00565	51.35262	80.32409	32.10681	11.32382	31.4595	2.67381	2.508437	8.521382	185.9224	16.15549	26.09946	38.44868	7.78558	32.0441	3.409805	14.2162	9.27562	0	22.21244	51.37992	17.58706	69.84342	19.43228
TCGA-FB-A4P6	767	0	10.48821053	0.73023537	2.7329676	1.67522236	4.88601723	42.53416333	3.40312794	0.96909833	0	31.25147646	10.72432564	6.28690181	10.86945421	40.27647825	1.56669566	3.77271532	2.39736722	50.33784973	2.6576798	0	12.26643989	0	19.53916747	6.51561665	53.8738284	61.32192207	13.42666708	5.03622355	15.85506068	0.66529937	2.50451907	6.71661854	38.8444989	11.87314179	14.35523238	1.71766688	4.5159531	25.87766262	2.6962334	4.16269068	3.99495201	0	0	26.82225987	6.93538712	11.16456205	2.905426
TCGA-IB-A5ST	635	0	11.59377279	1.20884669	1.32370143	3.73083204	0.92857224	4.6658618	5.02450328	1.09590196	3.30501737	42.30754682	15.50430285	9.1406173	13.23138142	2.41977541	2.06259773	4.63258632	1.474825	69.22074887	11.3469488	13.99694103	8.87406849	0	13.46008798	2.86091814	13.84228371	38.75565454	19.45352841	9.08296962	14.81465481	1.36859636	3.82383958	7.49528502	97.74146471	13.22241941	16.59121134	51.03439722	3.34780115	36.35844861	3.30201393	10.14886064	68.35482556	0	0	35.24618806	15.98941382	29.94389329	12.15222075
TCGA-IB-7645	1502	1	35.52813249	8.51222941	1.87866563	4.49218786	0	15.0698548	3.17908553	0.99786909	0	41.64159782	17.36200962	17.15006613	12.30624414	0.16120609	0.96645834	1.70358518	1.68922831	47.35237131	18.63853882	0	14.59301903	0	25.25146893	4.6027431	30.73818577	33.84818251	23.90228853	8.58838008	36.60886153	1.566488	2.9067658	8.97644622	145.1162592	11.99866363	10.3784537	1.93655185	8.31859625	19.46377146	3.48706413	10.14405315	13.8471904	0	0	46.10425092	15.97354488	97.2031836	11.54935261
TCGA-IB-7885	1257	0	21.22146645	6.63979162	1.93739628	1.6669657	0	4.20306102	3.20088648	0.8008876	0.37258122	43.27617973	15.04591794	10.17769093	10.24908948	0	2.26216259	2.02044788	2.56322674	38.7436486	9.8130979	0	4.94916708	0	21.33032181	10.47082009	44.45855398	84.84720303	40.71795463	5.58955395	21.65317814	2.82810906	3.16058172	7.1807753	108.6194795	13.60806566	23.22422849	39.23159017	5.51050483	36.06833947	6.31391614	11.50734409	12.75661546	0	6.62617315	55.66909089	12.97802141	41.33106548	8.53328818
TCGA-3E-AAAY	2285	0	12.32493	1.016598	2.331193	1.665623	9.021196	8.90976	5.577272	1.20614	0	33.62275	12.96583	16.21879	11.08568	6.652571	2.299041	4.142924	2.310509	15.34979	13.28029	0	3.552054	0	15.65475	13.77089	30.6327	30.11368	14.84408	6.973168	15.49619	0.9755669	2.452684	6.010699	188.3961	15.81951	29.52942	70.73024	6.955734	31.57461	4.677642	9.300513	20.24152	17.6561	34.88016	72.30852	11.16874	47.85712	16.79743
TCGA-HV-A5A4	232	0	10.99537112	2.96556467	2.9836798	0.39455413	11.13108521	1.49359426	5.02619621	1.54417476	0	37.072888	10.13064377	10.49524847	7.9820044	2.20340767	2.54348947	5.3490708	2.05583998	37.68267789	5.05613273	0	6.85583553	0	15.85459142	8.30318205	36.34567739	36.2240304	17.25840124	4.37834304	25.42221443	1.74688565	3.29935761	6.13482799	65.98691801	13.00169218	22.74679292	20.42791684	4.48816832	29.69958627	2.33300588	6.78144004	9.54998553	0	0	36.9990721	10.80082317	25.37278204	2.90244946
TCGA-2J-AAB8	80	0	6.28804927	6.33310155	1.42497467	0.84934614	13.58697238	0	3.87782756	0	0	41.59226563	17.30416488	5.33054484	11.74873469	0	1.20155511	3.30921873	2.84305301	53.06521602	8.37106393	0	6.49359413	0	18.37290344	8.38504068	30.21619762	43.44898864	21.37627434	6.24058791	27.13709075	2.73488896	2.58163821	8.79724919	97.36055782	15.79952226	25.42244549	40.04127122	5.29370655	33.69484681	6.37490736	14.9526584	14.31491223	0	6.98361234	52.04546871	25.83822	84.76839548	10.91931359
TCGA-3A-A9IH	1021	0	5.12965218	8.42177565	1.87422281	0.432142	6.97854286	5.12334025	6.17218729	1.03166477	0	16.18624166	12.09538287	15.43474494	8.06423013	1.34767605	1.41215912	4.70986938	3.36272946	50.69322152	3.32317562	0	4.08873988	0	20.4927477	8.62509984	30.63269691	46.50336205	52.14320434	10.27983253	25.47017697	0.58546922	3.43906912	7.8719384	198.4516646	15.37155559	16.42579618	52.06244967	6.82749799	47.75673477	5.59266971	13.8940874	34.36849348	38.36214586	52.89570086	53.93506136	16.18692252	71.65053875	20.8509067
TCGA-IB-AAUP	431	0	15.87537	3.970193	2.10342	3.09952	10.46942	5.717403	1.902051	0.4658869	0	38.80116	13.28736	7.946705	10.13806	3.272236	0.4639606	4.84255	1.530277	23.9949	11.16617	54.80848	6.181191	0	15.59547	2.740518	18.86108	28.93385	13.25504	6.656621	15.32099	1.199741	2.181692	5.310851	126.1707	13.52016	13.7076	6.43929	3.47789	27.40497	3.296522	9.346846	21.2531	0	0	37.667	4.447616	34.9902	11.53067
TCGA-IB-AAUS	225	0	32.61921202	2.60826184	1.732201	2.33136746	4.8634963	7.9726573	3.48883267	0.2314108	0	38.26236953	14.20526712	21.62850878	10.51312611	4.06810133	1.6045626	3.96271115	1.60936147	20.94436019	36.20140129	0	6.74138827	10.62158247	12.63824321	2.00476254	40.88936743	20.74515178	12.22709829	8.02470121	14.51205623	3.49641959	2.88037108	5.70661925	119.4403628	12.34727618	27.22343332	53.62921143	5.0865589	26.42343211	5.35572873	7.97887184	25.31232406	0	0	42.4759551	8.67790451	39.86613226	12.67945826
TCGA-FB-AAQ0	473	1	3.79815757	0.60421188	1.81344018	0	12.53373842	0	2.81643067	0.63853828	0.02659104	33.13874368	11.98243986	9.31595737	5.81933999	0	2.72869779	3.66311927	3.3246647	88.02359939	2.50057903	0	9.8907011	0	12.52124179	13.86874931	17.77007553	43.31457375	43.04453542	9.09790675	28.96739888	1.15060584	3.05628114	7.99743017	208.0855791	14.90523133	28.99525115	65.97525033	5.89884822	15.83680293	6.38798579	8.99025661	10.17788558	16.30090029	24.75934473	62.50556968	13.49704041	67.915617	4.76719932
TCGA-FB-A78T	375	1	2.73943393	4.24362356	3.22132236	0.74000987	15.55308435	4.01473042	4.06766367	1.35935978	0	33.9306266	11.87307881	7.92538633	8.26996605	1.12951061	2.88823866	5.8989268	3.07121224	38.58965564	4.3304055	0	6.82143444	0	11.26754217	8.19686074	93.99776359	39.08381455	17.4342208	2.68035237	24.17437079	0	2.99800626	6.81538233	125.3570809	14.84993845	29.18426531	62.01322694	4.33697423	32.63041725	6.7940481	6.85722503	21.77942885	0	21.60387234	43.09992247	12.36158529	28.59769474	12.7024531
TCGA-3A-A9I5	1794	0	5.01126462	4.83102218	2.64078636	0.89050105	2.50312315	0.73503995	6.64252387	0.52367182	15.63709377	34.48213062	17.8995533	3.95416246	9.60014204	0	4.43053354	6.75805461	2.23173256	24.72758807	8.96052311	0	4.44867615	0	15.97105964	9.29689935	27.86186139	35.64945049	14.26807339	5.9151709	10.08006691	1.46716136	3.68158942	6.39287011	244.7870729	18.62468335	59.49133043	188.0275761	5.72596889	50.37897492	12.37504814	16.56395694	57.97196782	237.0298227	25.9264336	77.83993756	29.89642896	64.41159832	39.40963343
TCGA-IB-AAUQ	183	1	5.60101342	6.05384968	1.73893684	0.46652239	3.74879362	14.28964962	6.05988289	2.53915148	0	25.97128844	18.98469326	5.51660978	8.10631828	13.42022369	2.99744357	4.78153063	2.36885189	33.72835264	4.9760182	0	0.60766428	0	23.10992352	2.48230911	20.66758478	42.51162092	14.47511441	7.13721189	13.18057808	3.9061561	1.82119022	7.57206391	134.9231127	14.78281932	35.19413015	32.71234581	6.64348092	34.12205807	5.03930599	9.04241917	19.68977257	0	0	44.16972551	8.66246206	55.18689329	8.1456368
TCGA-HZ-8519	454	0	15.88359694	3.5432485	3.66237507	2.94824965	1.52163735	30.68442162	2.89199559	0.74593054	5.09123557	35.40112923	15.53214085	9.82354788	16.13726018	2.01709247	1.28772328	2.43190713	1.55980037	57.21402502	6.97333155	0	18.27100871	0	21.27960579	4.8115512	20.97943051	20.61600614	16.49228904	7.48255811	24.99428407	1.0124187	2.85418986	7.82438012	190.9205126	14.01374814	52.49269754	39.23159017	8.36365563	40.28774375	2.40122183	9.41986454	35.15578983	14.68564946	4.67030237	53.25630748	11.85435692	58.20599509	15.90483968
TCGA-HZ-7919	593	1	9.89981141	2.35299827	1.72728232	1.06426332	0	7.98758685	1.3880479	1.55168994	0	23.90757334	13.99908635	8.76995386	9.66500656	1.73307097	0.79500091	1.80184605	2.5916118	77.15768162	5.849019	0	7.0290451	0	16.52462582	11.03926105	60.70838895	50.74098994	30.37377791	9.47914561	32.7561374	1.24885604	3.09881105	8.67626638	110.1536804	13.12145638	10.39673049	4.61533736	6.91733409	28.2248633	3.07557017	9.08552658	25.55209825	0	0	44.68223618	15.58024232	52.95153089	8.08236545
TCGA-HV-A5A3	128	1	27.04332619	6.56625558	1.90101138	0.01689008	14.68706275	0	5.87784014	1.6592177	0.01837431	32.34359978	8.13287771	21.80168075	8.95619102	0	1.48415176	1.75316899	1.85022746	41.13907391	4.45853197	0	11.1697229	0	11.19277004	8.65834413	23.90353635	36.91680869	21.99352249	1.27283152	16.73074807	0	4.72597035	6.62220705	18.89898981	16.0978621	20.31165294	0	4.99892724	23.32132567	6.44332057	8.15172805	0	0	0	21.24718587	11.83636443	23.20439725	4.44609791
TCGA-XD-AAUH	395	0	13.6562372	1.0477399	2.764368	2.2827966	4.1361903	7.370691	2.3826433	0.7776832	0	49.0476016	20.4236834	10.5757028	14.5088017	1.3237104	1.1185788	5.3490708	1.9431885	31.2627415	6.5659185	46.6994406	8.0779932	0	19.0414627	1.3271068	14.2747961	23.5029096	14.8858903	7.1473027	16.9443356	0.4147188	2.8110778	7.9268446	118.6410536	14.2962367	20.9709412	28.0601295	5.242953	34.0455368	3.4843603	9.5978126	16.4834714	0	0	42.8675552	7.3286097	36.6096411	15.5838804
TCGA-FB-AAPZ	716	0	11.14953493	5.3549474	2.28994475	0.80710549	6.33862099	7.65535958	1.15702249	1.00762421	0	46.58268035	10.84471701	14.103367	8.98998085	2.17740286	1.27689183	3.09103915	2.38268259	56.43285573	7.87800953	0	9.45626201	6.6164743	21.01298012	3.02320112	33.8100169	23.56341277	18.00440125	4.25871006	19.0695551	1.15779576	2.27318584	5.81108935	88.04419905	18.72006644	29.37399917	20.66665311	3.80293806	29.73439937	6.81049588	8.90804061	21.35685405	18.24166779	0	32.84448457	7.07021086	46.327864	7.41970007
TCGA-IB-7897	486	1	25.92142197	1.30379775	3.7358004	7.65283837	0	18.80797493	0	0	0	36.91613035	14.58351555	10.0727277	15.84629446	2.56913483	0.55112877	2.56000344	1.65460686	59.65359303	11.26798057	32.58220128	15.48265587	0	18.69673237	4.37853563	9.59871842	30.21228053	20.33126644	8.68600278	37.1294466	1.81746861	2.11330512	8.69244081	122.436617	12.92676292	5.04682033	0	6.09149904	24.22544438	2.89901354	9.05809459	17.32597314	0	0	52.17705052	12.80827891	48.52917782	12.48176307
TCGA-3A-A9IC	738	1	17.01948695	2.73809161	1.39708939	0.66959185	5.70357936	1.22959006	4.58751854	1.59418417	0	38.54231549	12.75875752	12.85961107	9.1617678	0.46568091	4.03758764	3.62890478	1.74325013	58.46279766	9.69698176	0	3.72403517	22.45182098	7.91218035	6.71354415	27.83785958	47.92567902	19.44800933	4.45795944	20.77670871	3.73094426	2.96455178	6.43335291	146.7696102	13.60806566	24.16745117	95.08933803	5.56682995	41.21030861	3.72293797	7.61503671	29.32930811	0	18.36616743	19.34525159	11.03731117	40.865412	10.66654808
TCGA-3A-A9IR	1542	0	18.64369719	0.47787059	6.69774476	0.05916711	18.23278574	0	7.73485325	1.97536146	0	38.14604971	14.47253684	19.34939378	14.23477218	11.32880607	4.16002743	9.87430556	3.53503052	61.64475017	0	0	12.91620571	0	15.34421427	9.61541717	33.23567086	15.75312285	13.50598718	8.34762485	12.93107867	0	3.9118749	6.72179429	220.825835	16.34591146	29.05150314	117.579807	11.44934599	64.07544976	6.66471119	8.91570949	37.18020905	19.77585931	32.87867661	71.07988977	13.52446008	58.49268914	13.78376136
TCGA-IB-A6UF	666	0	7.918181	0.6015803	1.957765	1.262186	9.37425	5.180409	4.093243	1.706995	0	19.18986	15.52631	5.282523	9.487535	1.065384	1.269173	1.991231	3.107179	55.62011	4.446642	0	9.732114	0	19.93497	5.405462	21.50416	49.24452	22.3638	3.146065	10.75898	0.8559266	4.169449	7.525852	132.0667	14.71168	18.42567	56.619	6.363252	35.56774	2.965409	8.025649	35.97979	0	60.91195	61.11425	16.34708	37.34443	19.21826
TCGA-3A-A9IV	1103	0	17.95735307	0.57929026	5.93891413	0.79023269	18.89008171	50.78559492	12.02610909	1.56500748	1.0239514	24.9591611	16.17805009	11.75713708	11.34163339	0	3.60761982	11.93687336	4.40789662	96.2252728	0.5798218	31.03008729	7.32872436	0	63.24143686	0	0.34199099	3.54576963	10.66137725	8.63598251	21.99948244	2.87129834	4.58918321	13.22034048	227.2315036	16.04412414	39.21361093	75.62629447	26.73168722	81.09954314	6.51031122	7.21369253	51.58764791	0	46.59097573	59.22526505	5.88074272	116.5534773	9.04827304
TCGA-HZ-7289	661	1	3.9447301	7.63613597	2.02074614	0	4.16712636	31.43183229	13.2671427	1.87902403	0.07522186	30.89792318	22.01867123	24.58168099	10.138057	24.97889127	3.10972882	3.93850997	2.49203969	103.2721989	3.83263152	0	10.34189108	0	19.32448418	10.91509926	5.79026649	52.34360787	52.01788302	4.71387483	12.85902377	48.74361039	5.91186855	11.37667508	145.1162592	15.6593753	33.53080021	21.52616233	9.61473082	41.69997553	37.1511049	9.76598573	32.75821675	79.68785551	61.51707323	41.28025681	16.28083	122.9355431	21.29332631
TCGA-3A-A9IZ	308	1	12.81368426	3.27969731	2.1709358	0.03222891	0	1.81200828	3.35564135	2.47860762	0	35.26806916	11.55253291	7.21045188	8.63714757	7.95587608	2.60919779	2.45103944	2.95230303	74.51670813	1.95678757	1.22739023	8.40486574	0	24.41409033	7.88875431	16.04326965	57.03025099	69.62387061	4.25871006	37.16303904	3.09760304	2.44375219	9.6503319	108.6194795	12.85623185	19.89644908	17.6748751	4.86295265	28.82614005	4.23270277	11.40344553	30.73811587	0	26.0858963	20.53437479	5.33959962	65.93520137	16.9343829
TCGA-IB-AAUW	230	1	7.77147335	2.40492106	2.50523533	1.77104128	2.35733779	31.33303985	1.72770056	0.76915649	0	41.87618339	12.58640544	4.92902383	11.88436696	16.12144884	1.74253842	3.67778541	2.02566318	50.18854827	5.44781445	0	10.80543318	0	25.63150582	9.71721171	23.11248094	56.14947667	21.96262987	8.07019059	18.13775589	2.90503763	2.91381121	6.89171967	121.5558309	13.82256434	10.58311464	27.00833575	6.32640836	26.80421703	2.87463731	7.74320285	22.36807293	0	10.62036938	46.21809775	12.31527572	32.41748916	14.88188926
TCGA-FB-A545	732	1	11.91761548	3.47943618	1.93860327	0.05894878	9.2736858	0.52538457	3.76622914	1.85631273	0.28238496	45.50886113	14.55770407	4.93485492	10.28025041	0	1.39944459	2.85820231	1.68960424	33.81870832	0	0	0	0	17.56413091	1.11164188	11.664642	33.62400367	20.0443543	12.46088423	13.93460396	1.66934028	3.53547479	7.24226019	0	13.59319176	28.27760509	0	6.63312807	21.29514653	5.54192692	5.2873615	0	0	0	12.78233217	4.22557555	33.5358412	3.31610776
TCGA-HV-A5A6	2036	1	13.298777	4.49703252	2.1295068	0.19178396	10.77073606	0	1.3746796	3.34910843	0	26.44293864	8.16283911	11.58794024	7.54318919	2.26125551	3.40939544	5.18642754	0.67090405	64.04535567	5.73684192	0	19.67308071	0	25.81783187	3.33044467	41.24991879	27.67683551	26.6280383	9.14126973	9.64234319	3.11927856	3.83150306	4.33408994	102.2218076	9.80073858	30.28549292	0.79325399	5.74058572	36.86585973	8.0080562	8.69151715	24.16217209	97.18417295	10.66153452	12.82616316	6.0480418	87.02175068	16.18694405
TCGA-IB-A7LX	250	1	5.77235494	2.40690801	1.70539375	0.31360189	11.3401485	0.72962766	1.78617165	2.55513093	0	43.33539258	8.78659349	6.9994574	7.634861	0	1.94190936	4.19869226	2.34625074	32.12173807	0.68530566	0	8.52865351	62.81643763	28.56740076	4.03039742	17.20945878	16.25427972	13.51411916	7.36208009	18.83695855	1.47756763	3.31438046	8.54851255	123.6944005	15.13995282	17.25323625	0	3.09067325	11.72139366	8.90194612	6.13872543	7.99559392	36.64851856	0	48.78534251	14.62032284	20.79482907	8.04935702
TCGA-XN-A8T3	951	0	13.97243344	1.76306633	2.26769773	0.98427665	5.30444949	11.23491575	2.91895181	1.76924875	0	25.49790557	11.31894078	6.77737165	9.57262974	7.25316032	1.63680078	3.03110957	2.1607784	21.66125246	4.45853197	0	3.5754383	0	13.26841218	1.33660559	15.65163413	39.22727515	23.73526751	7.42501151	16.18141391	0.92532079	2.6176125	5.75070655	158.667997	14.53594281	17.45668881	37.66473068	4.94491234	41.69997553	5.79250167	6.38266222	36.63406413	14.8205706	5.75871013	40.71636268	7.0738449	29.55361406	16.65415331
[truncated: 332 more columns]
