# Supplementary material for: Development and Validation of a Novel Metabolic-Related Signature Predicting Overall Survival for Pancreatic Cancer
Source: Front Genet. 2021 May 28;12:561254. doi: 10.3389/fgene.2021.561254 (PMC8194314; doi:10.3389/fgene.2021.561254)
Supplement: Supplementary file 4 [file Data_Sheet_1.ZIP › trainRisk.txt]

id	futime	fustat	ABCA5	MTHFD1	GALNT10	SULF2	INPP4B	IP6K1	CACNA2D4	GPD2	MTAP	GART	DPYD	OAS2	SLC25A27	SLC2A8	STS	riskScore	risk
TCGA-LB-A7SX	1.07671232876712	1	3.14881763	14.88509768	16.14862157	55.43042859	28.1976585	6.0598832	1.51179366	44.58234899	1.86668386	12.98044368	14.39058839	20.80028057	3.34117504	0.57356495	7.32221642	0.490803449540172	low
TCGA-2J-AABK	1.32602739726027	0	2.968103	22.26197	24.1414	38.43924	31.77596	10.15741	0	50.75983	11.22453	35.44458	9.224959	24.76214	3.299409	3.584729	6.014211	0.662112559996569	high
TCGA-3A-A9I7	3.62465753424658	0	2.72254498	7.77687928	33.2743869	68.25308943	27.39981535	20.73306489	2.2454142	42.80783154	2.18236493	11.20403322	21.63975546	23.7093613	1.03471007	3.49193488	4.94846901	0.445504926326092	low
TCGA-FB-A5VM	1.36438356164384	1	1.34926612	8.92392303	15.28810546	85.80724539	11.28560024	9.54574392	0	31.70291153	6.31764562	27.76183648	11.02357896	31.91702066	0.8393099	6.89601968	4.38185042	0.582510625043093	low
TCGA-2J-AABA	1.66301369863014	1	2.069186	0.6268017	28.39217	82.14265	40.90858	20.80862	0	29.91772	0	13.97563	23.13523	14.13232	3.113754	5.078744	6.660899	0.344250690367016	low
TCGA-US-A77E	1.17808219178082	1	2.74877676	6.46669947	21.4340043	92.98736536	33.26305644	18.03180836	0	40.08931161	0	4.15475005	20.27506146	34.090202	2.60599635	5.85703092	7.6128324	0.338192628472756	low
TCGA-2J-AABT	0.873972602739726	0	2.13840134	16.54195939	30.90860291	68.64521701	25.57255308	25.49163667	0	19.49243017	1.57733829	8.41742964	24.32131651	13.24524124	1.87742828	8.41744837	5.98635244	0.10285327924878	low
TCGA-2J-AABV	1.78630136986301	1	2.84199866	17.17809228	16.14335231	26.2464598	12.72605829	16.81105247	1.8273625	16.21733094	1.44193212	11.53516032	0.40928284	10.688998	1.91133883	14.23378885	4.02866153	-0.213448027801153	low
TCGA-IB-7888	3.64931506849315	1	1.7699548	8.1699341	52.1067717	62.5767383	22.9818402	20.7501976	1.0939652	38.9209731	5.5641557	17.0901606	33.8006923	21.0232801	0.3666625	0	17.4307158	0.797481345827443	high
TCGA-3A-A9IN	5.70958904109589	0	4.398341404	0	5.655733714	25.07142768	9.946115656	25.70467535	0	24.3004105	0	0	0	4.843696775	8.745827053	13.5117341	4.563451022	-0.97121367626139	low
TCGA-HZ-8001	1.93424657534247	0	1.56958567	24.28479127	30.01965231	112.8961262	22.08828462	15.49705329	1.5648952	21.9957841	4.06773359	13.37215376	17.50703513	17.66845803	1.11424349	2.28229714	6.0142108	0.65422236665398	low
TCGA-2L-AAQA	0.391780821917808	1	1.327693	27.41494	71.99128	41.51257	41.59911	7.300523	9.872247	49.31807	21.11828	33.55234	0	16.39539	0.4378468	4.018818	6.666521	1.84376252747783	high
TCGA-YY-A8LH	5.52328767123288	0	1.42411723	18.40879213	31.57084186	42.65840756	38.06580076	5.7881438	1.70678513	58.41118252	5.69826418	19.79429562	3.27148523	50.67907345	0.92051733	3.03817959	8.12142661	1.07508240897605	high
TCGA-3E-AAAZ	5.97808219178082	1	2.2804187	27.23184952	29.38285332	36.66219657	20.22233748	20.76775676	0	42.51008232	14.33435644	25.01948389	5.27201626	7.91137263	1.70254219	0	5.35033235	0.405292220284327	low
TCGA-IB-AAUU	0.671232876712329	0	1.97663188	19.33362964	26.83729236	46.55950389	46.40753046	4.89300369	2.24389822	60.5779303	0	16.21286261	20.22116507	30.93513127	0.97725604	0.07461141	10.02429734	1.03278456799006	high
TCGA-2J-AABR	1.2	0	2.39748331	13.98186059	18.72192393	66.57806576	28.7640323	20.9639027	0.89499399	41.47201636	5.64373462	7.25573733	36.63708222	15.43513888	1.79289917	2.08946413	13.58849524	0.504809755510068	low
TCGA-IB-8126	1.26575342465753	0	3.05455684	11.90142268	14.3208712	50.23177471	19.97865749	14.85789282	0	41.6205933	1.02716429	6.50617718	37.00325778	17.3180289	2.54353703	0.05177259	6.31934757	0.250233282158323	low
TCGA-F2-A44H	1.60547945205479	0	2.1694557	22.1168676	20.3602296	54.6695962	14.734161	13.5557923	4.2118366	40.8690007	0	10.4260334	19.9293337	11.8735536	1.6141785	1.789548	5.2275236	0.455263486828169	low
TCGA-RB-AA9M	0.783561643835616	0	2.360651014	11.96842753	28.86039648	54.24455587	45.70467097	14.42794106	0	51.15895559	4.304529058	17.00147202	16.77833634	6.465518343	1.949292068	1.530788374	7.470225132	0.551150882790003	low
TCGA-Z5-AAPL	1.27945205479452	0	2.39323883	14.23445492	10.21663885	33.58839792	26.1982739	7.32118077	1.34393156	25.43828896	0.83220057	17.88993939	11.27265761	53.35431258	0.31404121	0	4.86896616	0.658785191108449	high
TCGA-IB-A6UG	0.112328767123288	1	2.51245948	20.61049807	15.33137029	38.73598547	43.68924544	20.31574936	0	43.55968186	15.76757836	8.38203774	12.44927852	9.22895663	3.34192398	0.04234769	4.55638561	0.467911536685655	low
TCGA-HZ-7925	1.68219178082192	1	1.227788	20.46019	41.27345	111.8877	18.75307	14.17838	2.344253	42.58308	5.329029	59.03068	33.69784	45.06177	0.3380661	0	9.25971	1.42773863069986	high
TCGA-L1-A7W4	0.761643835616438	1	1.667266	28.27025	20.12309	153.716	72.9519	12.13289	0	49.97051	7.82545	50.55109	25.40081	10.23471	0.8393099	0.6284954	7.224857	1.46501513940815	high
TCGA-2J-AABH	3.52602739726027	0	2.03903153	20.99581371	33.32612876	24.35944022	41.41096189	12.98293206	0.29124414	49.9705089	3.91793708	22.34691101	12.05790984	9.08809891	1.00460827	3.75300473	11.36477663	0.585979731123187	low
TCGA-YH-A8SY	1.06301369863014	0	1.48091332	13.38326854	31.33112146	118.0027594	36.28143577	13.22362471	3.51341845	44.51816795	7.56981046	14.84955907	9.45356325	30.88296503	1.00904838	2.6013186	8.70351504	1.0830996425185	high
TCGA-HZ-8005	0.328767123287671	1	1.2037372	29.35319584	46.4107685	176.366414	35.51206639	17.01394307	4.10692314	43.04729978	17.6040145	27.58646752	47.21436267	19.67835106	0.60408114	0	3.44151798	1.73252516747155	high
TCGA-IB-7891	2.5013698630137	1	2.168361	18.45086	34.56248	46.80672	37.27287	18.59086	0.3065813	56.51373	7.266828	26.34919	34.94733	26.47343	0.3650338	0	12.49192	0.910448889566052	high
TCGA-IB-AAUO	0.654794520547945	1	1.690973918	27.30125342	23.01338841	68.48295456	37.34857108	3.686686157	0	31.50294888	4.274092447	4.45958691	34.73258896	75.00149583	1.703877305	0.500290588	6.308938186	1.21821730662412	high
TCGA-FB-AAQ3	0.0849315068493151	1	1.43450339	15.45321279	18.01661562	31.67266852	46.5051091	3.98806116	0	31.1761969	0	12.96455598	12.9497463	39.35854734	0.88821344	6.54096394	7.47413088	0.74621370207859	high
TCGA-IB-7887	0.301369863013699	1	1.23037368	24.49717914	52.00521622	93.65832737	34.63513833	9.92065432	1.06487469	42.94060091	0	7.81964149	53.05782472	10.28572723	0.04456395	6.77289307	17.95387356	1.05682586140159	high
TCGA-IB-7654	1.3041095890411	1	1.87223577	16.71079988	43.04052775	71.51167587	16.60893284	14.62411366	10.21858252	46.91174857	3.67219897	25.31243785	28.7389457	38.1539961	0.42372988	2.40652349	6.81576961	1.35007395354904	high
TCGA-FB-A7DR	0.967123287671233	1	1.57719584	8.49797443	38.09878456	70.36420731	24.79156847	19.65993608	0	38.52282497	0	16.91271237	15.4939493	47.31716848	1.49016309	4.04589662	9.17080471	0.558875874127895	low
TCGA-2L-AAQE	1.87397260273973	1	1.43028738	29.39195398	21.71296429	130.1369444	49.06218495	26.68755552	0	41.88063182	2.57365	26.93876817	26.26643867	38.00873936	0.69484539	3.43909521	11.09568364	0.913937994458946	high
TCGA-HZ-A49H	1.34520547945205	0	2.40439081	7.27717292	35.58332859	50.79701423	16.11270368	13.13306505	0.57159809	26.69673679	1.52036975	9.70386264	21.2666218	16.69403365	2.81013299	5.73452485	7.52827799	0.25352279001572	low
TCGA-HZ-8002	1.0027397260274	1	2.32101694	21.02581973	34.52704999	82.47722651	25.16362926	22.96046275	1.50572389	52.08858998	4.91174314	16.50833123	49.59192674	11.47580167	1.9290297	0	6.38549503	0.685372525984248	high
TCGA-2J-AAB1	0.180821917808219	1	1.78405885	24.61366682	39.43106418	30.35538464	40.99406648	15.48357286	3.89056638	41.63082957	3.48695544	12.32851472	23.56557622	34.1253409	0.6854117	1.53078837	5.21959455	0.954727021897357	high
TCGA-2J-AABE	1.85205479452055	0	1.45646846	12.07725598	36.75537105	67.64446974	35.09050533	18.51200291	0	72.03707671	1.06517535	7.99668986	7.61951387	20.35931148	1.07948118	2.63114121	7.20168769	0.488682443728589	low
TCGA-FB-AAPY	2.9013698630137	1	2.3323646	12.80133663	34.23209561	60.92374239	28.59089687	9.07681712	2.07229784	23.89893021	0.80793403	6.68675319	17.65083586	22.24161497	1.57301784	3.76647536	4.57566949	0.551214947107177	low
TCGA-H6-A45N	1.15342465753425	1	2.37143031	0.71494852	20.92531151	87.80893542	30.3653618	15.68618799	0	40.2732712	0	0.92515591	18.94494469	15.35481888	3.40883426	5.17464482	9.93721716	0.232433605888288	low
TCGA-HV-AA8V	2.52054794520548	0	2.28964767	9.94389659	27.62777969	77.48376208	28.70147711	23.8969923	1.54849777	28.07624271	0	8.00422496	15.17433881	16.06196907	1.66341395	4.71099015	9.04038475	0.231174290888152	low
TCGA-FB-AAQ6	0.668493150684932	1	1.64070464	29.36512005	26.81444703	41.3215484	38.25214219	1.52416761	9.38422361	56.62985866	5.4178088	28.80634632	14.99604971	13.64707232	2.25883214	0	8.41549428	1.46345082424426	high
TCGA-FB-AAQ2	0.419178082191781	1	1.823758	61.56461	57.52989	67.86834	44.35266	16.37675	5.926335	48.68353	7.34511	40.58538	28.49927	11.17325	0.8140373	2.647583	6.690019	1.43507936494424	high
TCGA-IB-A5SO	1	1	2.23179936	8.47679162	27.65218891	102.7630092	42.43332478	11.43359862	4.36507014	36.47638	0	15.07449269	23.0263457	45.76878222	1.6473108	0.1339187	6.38344022	1.10726726344144	high
TCGA-2J-AAB4	1.9972602739726	0	2.40557111	19.92574423	25.90095393	30.61695408	45.17008575	10.42104729	0	43.02762696	8.07317938	13.26859934	12.51634465	28.43302716	2.27000668	8.47751766	11.98654392	0.649068502220383	low
TCGA-HZ-7926	1.41917808219178	1	2.398286	12.33381	49.16156	35.8836	44.08986	12.89475	3.305823	57.93246	6.072964	25.28855	50.98302	13.70613	0.5163442	0.5236689	6.117387	1.18149131247076	high
TCGA-3A-A9I9	1.73698630136986	1	2.67355829	2.0163531	27.79405029	26.62980828	16.67011056	15.05667797	0.22320434	31.31742541	1.7306324	3.68705979	11.21127881	12.57398533	1.6155937	8.93094579	6.2488314	-0.0533218072499551	low
TCGA-3A-A9J0	2.03561643835616	0	1.739761	52.29962	43.46351	111.2236	30.49599	20.43541	2.658914	48.54116	0	5.171896	12.88469	10.31616	0.7478203	0.4831437	4.582933	0.648783254324628	low
TCGA-HZ-8637	1.41643835616438	1	1.90725891	40.00933919	13.7403547	50.70560665	11.61715434	11.43900145	0.14340954	41.11310722	1.53225534	26.18615488	42.96840215	47.54087009	1.13921148	0.22812001	8.01672562	0.803316843148256	high
TCGA-US-A776	3.33150684931507	0	5.96121185	30.89248585	25.3044075	4.31075925	18.73464534	11.33305083	4.05186079	36.33514261	2.33937795	31.45746902	0	12.43214116	2.40814833	12.34061104	3.11115814	-0.05303693484257	low
TCGA-HZ-8315	0.819178082191781	1	2.58141352	10.25038091	32.25882291	64.46556171	76.77713198	11.29010364	0	50.52353393	0	19.67535111	32.90356843	21.59140329	2.17541044	0	9.05001512	1.02800460296331	high
TCGA-XD-AAUG	1.15068493150685	0	2.337928	4.878661	34.40674	112.4181	14.48712	18.7223	0	25.75425	0.0353071	6.138037	30.75589	9.50015	2.08038	1.45019	7.719893	0.271605063909176	low
TCGA-3A-A9IU	1.25479452054795	1	2.035124	7.079561	26.8222	48.44617	80.1136	11.15347	0	57.56348	5.479297	16.002	25.37339	18.17408	1.100386	0	8.886713	1.09704994184356	high
TCGA-HZ-7923	0.86027397260274	0	2.97761	2.039092	22.33823	79.38505	21.10071	24.44645	1.745234	40.87781	2.168274	9.895972	44.23165	16.82471	4.940911	0	8.088611	0.321758051885941	low
TCGA-US-A77J	1.55616438356164	1	1.74004421	9.563014766	19.97856785	50.43932776	13.75502418	18.66085629	1.604431474	13.37024455	0.509769989	3.787413563	13.56094828	11.84793266	1.790598977	2.479180592	6.806697457	0.103849822593987	low
TCGA-HV-A7OP	2.67945205479452	0	1.5431849	9.37390666	12.39920707	19.194641	8.94234425	33.23429618	0	27.88902208	4.72103679	14.04818085	0	16.06196907	0.26487322	18.51384222	4.68882209	-0.438935179335343	low
TCGA-IB-AAUN	0.394520547945205	1	1.929699	8.476792	50.03515	92.86794	62.07511	12.22516	0	59.8109	5.332077	17.6568	19.5886	16.59501	1.063244	0.7726567	8.606496	1.08117125997131	high
TCGA-HZ-8003	1.63287671232877	1	3.0013666	20.57482316	18.18293065	49.27100437	27.54173984	20.01423929	0.18121138	43.03736563	1.53225534	13.34747806	35.61233983	34.34051995	1.69435453	0	9.3120329	0.455472141712663	low
TCGA-3A-A9IB	0.613698630136986	1	1.429832	27.07314	54.77201	80.57876	31.37942	9.786108	4.920523	40.96889	5.826383	21.01342	36.34617	22.90067	1.101656	0.3568677	7.43434	1.36763812434249	high
TCGA-HV-AA8X	1.45753424657534	1	1.83817946	27.52137159	49.02360367	52.47106046	52.32635049	7.34154625	3.41957203	68.7116936	2.94594674	17.68560291	7.57077607	39.01871143	0.22991023	6.31428188	16.9239396	1.26595171274303	high
TCGA-H8-A6C1	1.83835616438356	0	2.79596	8.182018	20.96913	36.94427	17.52211	15.12141	0	32.54945	0	11.89765	9.764669	21.16325	0.4468163	0	8.426274	0.144614634514709	low
TCGA-XD-AAUL	1.36438356164384	0	2.16400606	7.62013183	17.83369308	86.74362438	49.59118916	21.1924923	0.42988296	36.32649687	0	8.84544685	20.57458855	20.32533678	2.08238947	0	7.15938155	0.494949684591214	low
TCGA-IB-7651	1.65205479452055	1	1.64926208	18.60786077	17.43943129	77.48376208	30.45443564	22.69841647	0.72648938	38.27034814	4.37995884	23.64773002	40.69504074	57.34241676	0.87425003	0	7.15938155	0.936328333312245	high
TCGA-OE-A75W	0.731506849315068	1	1.40481252	16.41860329	23.52400052	46.6067849	14.690375	10.12352715	1.7550456	36.33514261	1.81079793	0	1.73169771	24.43524512	0.51020375	7.95422844	4.83897376	0.30680925062399	low
TCGA-FB-AAPU	1.04383561643836	1	3.5094539	31.86913417	49.49083543	48.03266138	29.68839887	4.624849	0	31.91771321	0	30.1857597	15.54785458	11.42224019	2.46482513	4.9944903	13.762344	0.557011840500184	low
TCGA-IB-7652	3.05753424657534	0	1.64463336	19.25309232	52.57731788	43.87764622	36.8934618	14.54342661	1.04350851	72.28454204	3.72710451	17.77758809	34.67753733	16.86290295	0.52363526	5.67697775	11.97592265	0.906010747475245	high
TCGA-PZ-A5RE	1.28767123287671	1	1.77488413	15.21361781	23.3345114	53.49417313	29.51835608	13.78138724	1.74981571	43.11126757	0	16.60859792	19.57287099	42.52346478	0.64114258	4.64475631	13.01433225	0.733311633462912	high
TCGA-YB-A89D	0.958904109589041	0	1.9343081	13.98966198	23.45577555	80.42082701	45.99601164	9.50239685	1.086008	55.04577844	4.06773359	2.17307011	25.91692523	20.35931148	0.72518992	4.78498258	9.00639757	0.832553753440075	high
TCGA-IB-A7M4	1.32328767123288	0	1.624165	61.12031	9.474926	75.958	34.09112	16.73146	0	69.1118	8.018178	44.22742	15.51896	26.44287	0.5209488	1.774263	8.132749	0.956742956228821	high
TCGA-3A-A9IL	7.50958904109589	0	6.20763155	0	2.45778278	7.42268304	4.72056699	38.63526302	0	19.34588804	0	0	0	3.97816652	11.60740652	9.42539744	3.29477794	-1.49586332924962	low
TCGA-2L-AAQM	3.78904109589041	0	8.572813	0	5.544355	77.84768	8.91459	16.81824	0	33.86478	0	0	2.536484	1.99981	14.59705	21.01781	2.576064	-1.33959934085321	low
TCGA-RB-A7B8	1.27671232876712	1	1.84684274	17.00655063	36.77842075	47.87696549	27.2210367	9.28436411	1.31203571	31.00399302	0	11.51151536	19.38961437	19.30540247	0.67625788	2.4849602	7.48644639	0.602610808574129	low
TCGA-HZ-8638	0.413698630136986	1	2.62417847	20.89360488	30.98481619	38.52004428	29.90780862	18.713996	0	51.2531879	3.65908144	16.16860274	37.57549262	19.90001756	2.61387981	1.63397949	10.81147336	0.519562229317672	low
TCGA-HZ-A49I	0.843835616438356	1	1.94637621	16.86142529	21.51656202	48.74033926	48.02137277	13.85939064	4.22986472	40.03200805	3.67219897	11.95903677	26.89958133	34.14950444	1.31015378	1.54960093	7.33610865	1.01689395189911	high
TCGA-2J-AABF	1.89315068493151	1	2.02074614	10.08938623	23.10363233	57.50092976	26.84461243	17.50243737	5.1502012	41.45158825	2.42133006	14.7490347	21.64531838	57.38173251	1.46561681	0.84748558	7.0819896	0.942625525700208	high
TCGA-2L-AAQJ	1.07945205479452	1	2.10746346	17.98285241	47.17365662	71.7568689	61.95494518	11.2954887	3.70127577	41.96769341	5.78122157	13.88440778	7.51630028	14.66857073	0.74267648	3.57403707	14.23909042	1.12581631966777	high
TCGA-LB-A9Q5	0.857534246575342	1	2.2856389	20.4053607	18.8744927	59.1163834	16.7289243	18.1229012	1.9873561	29.8827752	3.0862015	12.383784	25.5661854	13.9579102	1.280185	2.2189135	8.7676184	0.383070513313572	low
TCGA-IB-7649	1.27945205479452	1	2.12822688	19.77590963	24.87369627	37.64625643	44.50506687	16.95117957	1.7134332	40.53773478	6.3124139	13.43391854	52.14152383	22.51632751	0.54689743	0	12.4316224	0.988695845675315	high
TCGA-IB-7889	1.31780821917808	1	1.714721	19.98196	25.3502	53.59351	40.29555	17.45868	4.394303	36.14163	6.106313	19.52476	22.93753	11.71952	0.5950054	0.7238364	11.94822	0.92899371966846	high
TCGA-2L-AAQI	0.282191780821918	1	2.19002437	28.25840716	18.00585495	79.60766654	70.44343387	7.21239988	0	67.67666653	0	27.09333561	22.23098956	18.01218641	1.35125391	0	13.2303634	1.11785298146024	high
TCGA-2J-AABP	1.26849315068493	0	1.81418199	45.5960917	29.66317283	130.6225499	10.63638235	22.96046275	7.64440079	26.33397128	11.17437258	11.889417	27.92219096	15.14831346	0.2173554	12.70700818	6.82872079	0.902521808582199	high
TCGA-US-A774	1.9041095890411	1	1.98566873	24.27578147	35.31348541	61.00612206	32.44959005	19.65993608	2.25799457	31.88736872	0	16.61828338	27.34863203	24.33990621	1.85678077	3.39792943	8.59274577	0.626921891452192	low
TCGA-S4-A8RO	1.43835616438356	0	1.68307912	46.56720441	28.38416342	45.82770123	29.81071876	7.61376017	6.46357178	25.78019985	9.85091373	39.22295705	4.67471182	28.20336242	0.81111391	6.94981328	7.36249356	1.22468047408948	high
TCGA-2J-AAB6	0.802739726027397	1	1.71472056	26.78852994	38.88658838	140.1904452	42.87880061	10.33713454	11.31046692	35.21707914	16.8043946	13.05136966	31.9864411	40.06295147	0.47983271	0	7.72770328	2.09891400977323	high
TCGA-HZ-7924	2.3013698630137	0	2.259456	28.15039	25.05631	40.82815	25.78995	16.8901	1.588694	49.8946	4.389423	29.43389	49.36027	11.32703	1.01934	2.245327	8.150129	0.756225378722996	high
TCGA-2J-AABI	2.65479452054795	0	1.938603	10.19499	29.58827	35.48002	9.527665	8.911258	2.403766	26.34735	3.719871	25.3007	10.76305	8.547019	1.879274	1.459352	3.51482	0.432386119729237	low
TCGA-3A-A9IO	5.32054794520548	0	8.188052	0	2.59387	4.141748	3.097407	14.69469	0	35.60061	0	0	0	3.129855	6.280149	2.94177	2.532881	-1.09367312527169	low
TCGA-HZ-A77O	0.438356164383562	1	1.6332697	38.36511253	64.62065156	60.74541453	28.0771071	13.21783977	6.80252069	37.58043968	6.32955433	22.33625701	37.24276571	11.39679693	0.67648131	3.62684651	7.63119037	1.30109662249194	high
TCGA-FB-AAQ1	0.336986301369863	1	1.71472056	21.60401977	66.15574009	60.01545122	46.62269225	11.87824821	2.55916147	37.47216804	5.5827183	17.220701	41.07182673	14.13511544	1.28423806	0	7.64401157	1.23477478862988	high
TCGA-IB-7893	0.320547945205479	1	1.46959058	38.39565167	58.69961611	91.80582888	76.40704409	24.03505779	2.96925007	61.14088949	15.43760472	32.14120894	49.54767215	35.14330231	0.14624446	0	8.4871892	1.9167835986657	high
TCGA-HZ-A4BH	0.531506849315069	0	1.694578	16.38658	24.09887	99.99013	39.28917	13.37306	0	53.18904	3.775441	16.01027	18.43117	59.99928	1.189233	5.458301	8.543664	0.970955230163223	high
TCGA-M8-A5N4	1.6	0	2.3164825	17.75731414	40.27041439	75.81795293	39.11951678	13.03591181	1.27441712	44.17526186	2.29443722	12.11287558	23.43189717	29.416925	1.54550621	0.84064709	12.21533306	0.853766436300047	high
TCGA-3A-A9IS	2.73424657534247	0	6.20171757	0	0	39.05759584	3.05036457	54.77487577	0	32.38899916	0	0	0	2.06159684	4.97021306	5.58354128	1.44631804	-1.55752799981465	low
TCGA-HZ-A77P	0.904109589041096	0	1.98074561	7.11162891	27.2751833	63.69065434	19.27027921	23.40108688	0.30493727	26.24565681	0.03741748	10.95281558	19.30374448	14.45141878	1.66446354	10.16713005	6.09097865	0.0299199165834651	low
TCGA-US-A779	1.4	1	1.65073324	26.41750203	27.37984883	42.73813928	33.76372907	7.1632972	1.17149557	37.73787561	0	14.72352374	7.6837781	14.30576212	0.75105014	8.95749409	7.66300344	0.516294150958384	low
TCGA-S4-A8RP	1.92328767123288	1	2.46524103	12.01913654	37.75626463	46.85861558	41.26171456	15.72048887	1.25878675	32.53343538	0.16391585	11.01134595	16.84365184	14.79983057	1.36426995	1.54027053	9.25971	0.503084429586194	low
TCGA-IB-7890	1.63835616438356	1	1.422341	23.0847905	69.21259737	66.07725673	61.03672838	13.81761643	5.61568291	49.70051845	0	10.85394395	35.9578988	10.77390365	0.49360631	0	7.51030908	1.38444963569684	high
TCGA-2J-AABO	1.20547945205479	0	1.4758844	18.434	61.0247921	55.2207252	44.1312465	11.9309525	4.4947291	28.8859031	0	11.5504882	3.8229027	17.9659922	1.0375459	1.7505337	6.5186536	0.913448225169392	high
TCGA-F2-6880	0.808219178082192	0	3.461139644	21.93528549	13.57850921	11.33965818	11.51056434	22.3267762	0	33.53259109	1.996852973	7.841438208	12.3613292	4.021921284	2.371619149	4.734691765	4.65179365	-0.349287577202962	low
TCGA-IB-A5SQ	0.6	1	2.086607542	14.21724389	23.20628079	89.09967761	25.34738459	21.3085288	2.532688366	29.64003699	0	10.83819842	21.98853132	14.15329808	1.32185783	1.895655839	5.964240079	0.411880571510354	low
TCGA-F2-7276	0.591780821917808	1	2.3493149	6.79697	25.3731478	60.0985951	26.1933505	21.7545025	0.5749318	37.5716251	3.4173307	19.9838729	26.0038437	13.34641	1.1563632	0	11.8427517	0.427237129401144	low
TCGA-HZ-7918	2.65479452054795	0	2.40139957	24.17093368	35.28967153	71.14010099	25.71780129	18.25205378	1.42429638	33.69220401	3.7048888	12.89775299	51.27299656	24.26260776	0.22065732	0.59574614	6.78276265	0.790192843846255	high
TCGA-XN-A8T5	1.97260273972603	0	1.73069961	0.276866	31.21256746	56.99220353	18.91807185	17.94682927	0.51280875	25.54068718	1.05398963	4.81542792	24.97158338	14.87253449	1.40031178	1.56840007	7.8388625	0.293748679783951	low
TCGA-FB-AAPS	0.624657534246575	0	1.9810747	2.98087551	29.02562744	95.08111162	17.31324979	20.68355077	3.53636524	21.78792211	0.77094523	0.31808482	16.44034864	25.3618934	3.02955714	1.45194004	5.31611102	0.379558498722582	low
TCGA-FB-AAPP	1.32876712328767	1	3.95847167	24.49717914	43.68402661	43.00607092	15.09093621	13.78741211	0	52.22181251	0	16.03767136	13.6862474	6.35584839	1.86737893	8.04973458	3.18324747	-0.00673092467307422	low
TCGA-3A-A9IJ	5.07945205479452	0	2.35093017	8.16993411	0	5.24045439	2.9688002	29.24733425	0	41.92926298	0	0	0	2.18607063	4.84102226	19.72004652	3.97374786	-0.929368164811184	low
TCGA-LB-A8F3	1.03835616438356	0	2.306652	4.390498	11.12641	43.61927	14.03709	13.74584	0	25.98106	0	8.053736	0	11.72354	2.158816	6.898953	5.27999	-0.140798313802592	low
TCGA-S4-A8RM	2.01917808219178	0	3.18354369	26.43889809	48.04656839	44.84335703	54.86282641	6.5019389	3.92882141	66.43566122	0	18.82766929	8.77918741	11.68926555	0.34013171	2.22724556	8.60019135	0.953248647702797	high
TCGA-F2-A7TX	0.26027397260274	1	1.93469323	57.89617738	19.8504261	101.024959	41.52937153	9.55975752	0	63.90375769	14.58973848	23.69175886	56.92797675	47.91775558	0.90810161	0	7.0633957	1.60695654606861	high
TCGA-HZ-A49G	1.80821917808219	0	2.7264568	14.4860097	20.2242328	54.6695962	22.3877568	11.6193477	3.2909871	38.2603607	2.1843079	9.3344824	20.1760574	19.1041848	3.2668901	2.9798839	8.0125118	0.478859005511234	low
TCGA-HV-A5A5	0.791780821917808	0	2.31331071	18.53858126	22.94353734	48.93646525	26.49339153	18.58290621	1.11556436	33.1946432	4.75988451	6.94598399	17.64620601	32.37457275	1.98514702	3.1869477	10.92520021	0.453442763831621	low
TCGA-H6-8124	1.07397260273973	0	1.80706991	31.22214331	67.90980963	105.368485	82.53659133	12.66205887	0.76491497	53.30956703	7.45747507	6.76526403	97.4867943	5.69004016	1.58035427	0	9.59383046	1.84765185909064	high
TCGA-IB-8127	1.43013698630137	0	1.32125454	17.12583721	35.30177396	91.9139683	55.72829031	8.81086089	2.08877085	30.81468427	4.93724135	20.40034751	20.66030737	47.40339829	0.73741921	0.73732114	7.13371333	1.37933060481384	high
TCGA-F2-7273	1.62191780821918	1	2.352759	10.89776	28.81382	54.55999	25.10447	20.28086	2.265665	41.89101	2.979121	12.77903	62.1117	17.43981	0.8324267	0.8038413	7.887248	0.73298981096074	high
TCGA-3A-A9IX	2.84109589041096	0	2.05016928	11.97513601	24.00489861	53.25985624	29.64305768	26.6403074	0	29.50522392	2.68075367	9.78477618	29.04755476	17.92001125	1.73174028	1.07170583	5.29638466	0.252259017882754	low
TCGA-2L-AAQL	0.8	1	1.61214338	0	21.87464983	71.20454036	24.9934354	8.99931135	10.03991974	33.4596488	0	0	6.91355555	13.00440564	1.48639036	5.82784219	5.97236406	0.807166478058205	high
TCGA-IB-7644	1.07945205479452	1	1.54528134	18.9470345	51.16530621	24.51287024	22.87836057	13.78138724	0.44055827	64.46414004	9.89756015	12.89775299	16.68775663	31.41620704	0.06824272	5.08834106	13.63275202	0.812648034985583	high
TCGA-HZ-A4BK	1.8	0	3.02945378	13.32926304	37.52712718	57.74658485	41.28498947	13.26513233	7.80461224	38.30519765	0	9.06452476	44.70016036	31.57329228	2.84808623	1.06967581	7.70137178	1.12669391954158	high
TCGA-FB-A4P5	0.49041095890411	1	1.86149472	11.31144059	24.85935463	51.4389732	24.11696058	17.939507	0.68927382	21.27466925	0	8.88776074	20.71883361	38.43936407	1.44417838	3.46968594	7.53962486	0.407437045640595	low
TCGA-FB-AAPQ	3.0958904109589	1	2.34247769	9.86844172	28.79650776	59.97123579	33.69394879	3.1595776	0	47.06620781	1.66906054	11.79530812	7.30447013	8.47725452	1.01307746	0	7.95842882	0.561283409027426	low
TCGA-HZ-7920	0.646575342465753	1	3.54761148	7.78296578	31.00592879	61.22320062	30.75267258	23.99748677	0.38007922	41.30182952	2.39843261	17.82479803	22.26212772	8.4053762	2.6685117	0	6.11351213	0.174611234485758	low
TCGA-HZ-8317	1.03561643835616	1	2.44756402	18.77405341	27.81856614	61.49847188	29.15894142	15.34359684	0	49.11020035	1.94145057	14.39780806	30.87167885	13.36104672	1.88133043	0	8.61880038	0.510640259583764	low
TCGA-IB-7886	0.336986301369863	1	1.948858	41.69591	23.20628	106.273	51.25986	11.61448	8.338046	97.21437	13.63845	15.62215	44.31092	32.63824	0.7478203	0	16.08763	1.98502839049503	high
TCGA-IB-AAUV	1.10684931506849	0	2.08055125	3.88173397	47.19112605	168.2106401	10.08392549	21.56861123	1.16980506	18.38960559	2.17526842	8.81733237	36.55863253	9.4984881	3.62716879	1.42819415	5.92837882	0.48432108933712	low
TCGA-IB-7646	0.397260273972603	1	1.81418199	25.11894433	32.44499764	84.80625821	87.6719473	11.10703824	0.50153567	72.05818901	0	5.9703875	48.78622676	82.73031893	0.35703451	0	9.18063984	1.77180746880986	high
TCGA-F2-6879	0.915068493150685	1	1.36476	29.29526	48.88864	38.37342	53.62335	19.80857	0	97.18025	6.44253	25.65089	24.74572	66.66321	1.971967	0.4261361	10.79244	1.33025777299073	high
TCGA-IB-AAUT	0.786301369863014	0	2.81940297	3.87060678	14.074211	53.29528368	18.11566971	15.38967198	0.73690173	34.90486409	2.82437451	1.50329858	31.68529667	13.24524124	3.98116954	2.52044772	5.09447633	0.147843341633072	low
TCGA-HZ-A77Q	0.0904109589041096	0	1.841486	11.43605	32.06199	102.6158	44.07201	17.21443	1.988948	38.48734	0	6.44661	23.42457	36.24309	0.7484449	2.514216	9.566856	0.853239894463892	high
TCGA-HV-A7OL	0.69041095890411	0	1.52989467	19.69834003	23.17876155	27.35370263	41.58311088	10.5374659	0	31.89493929	1.94558813	17.5284586	4.1392847	48.81432163	0.14747888	10.26118973	6.66527696	0.632217356491247	low
TCGA-XD-AAUI	1.0027397260274	1	1.874223	23.5117	23.58627	58.66314	24.56263	15.22194	0	36.84764	0	15.01338	9.408527	8.717337	1.552781	0.8662408	5.540552	0.272937256970614	low
TCGA-2J-AAB9	1.71780821917808	1	2.25358476	16.48357338	20.51949822	59.3558274	28.3329	20.95428779	1.84357677	30.22632989	8.17286477	10.38236885	16.17768259	9.18758801	1.54886577	2.2030852	7.08817095	0.406215545062769	low
TCGA-F2-A44G	0.638356164383562	1	2.195391	19.84986	27.58594	74.52255	41.04777	16.38328	5.230141	46.41624	0	27.35348	20.90714	18.35888	1.77613	0	11.31041	0.959512470936105	high
TCGA-IB-AAUR	0.926027397260274	0	1.874577	2.952398	27.79405	60.87885	20.04889	22.38206	2.779705	17.68846	0	7.949418	18.88309	18.97443	1.368958	0.3368446	4.614972	0.305636360178499	low
TCGA-Q3-AA2A	0.26027397260274	0	3.147414	12.80134	33.51146	60.87885	44.3607	8.241959	0	40.53773	0	9.725286	21.43472	16.43638	1.395848	0	5.166615	0.567928698222107	low
TCGA-IB-A5SS	1.26027397260274	1	1.19237709	28.55984457	28.51700574	86.43289015	94.87348212	22.87234681	0.93091477	48.23674992	12.45990454	10.1530901	28.3831051	26.95085735	0.16483442	0	13.07048344	1.48632691714957	high
TCGA-IB-A5SP	1.32054794520548	0	1.71109248	27.46032885	43.2744102	42.16383632	28.79314593	11.32798567	0	59.95493966	3.00104427	4.6708827	15.74803992	23.67433794	0.5746892	9.98630075	21.0326268	0.618048923067029	low
TCGA-2J-AABU	0.758904109589041	1	1.87832052	19.94340842	47.39365061	94.12216286	56.89240883	10.06575771	0	55.07355498	0	8.75201329	46.66716987	9.52996558	0.78796936	3.68622769	15.36301329	1.07479948792117	high
TCGA-HZ-8636	1.49315068493151	1	1.4334565	14.38014004	27.90963644	65.86933936	56.85766977	15.09920751	2.48962134	59.13708674	0	11.88132209	25.40685118	9.93183221	0.54617306	0.58570763	13.36042724	0.943731232139473	high
TCGA-HZ-A9TJ	1.65205479452055	0	2.24831118	17.92285815	28.98732976	29.69351273	31.18047228	12.42637806	0	52.6140073	9.55507161	17.78769118	29.81970835	17.74341033	2.801626	1.28464992	5.10867749	0.670788327424022	high
TCGA-Q3-A5QY	1.13972602739726	0	1.86116918	2.42066663	21.82939458	54.06717878	28.12138186	13.62145272	2.64216933	17.81769855	0.69390078	3.52989327	11.3165123	23.41035191	0.31511552	0.85048669	3.5521359	0.453432431681104	low
TCGA-F2-A8YN	1.41643835616438	0	1.566212	23.68656	35.63043	61.2232	50.34023	12.06278	0	54.96134	3.80611	7.397294	26.42801	9.260523	0.5320208	5.404955	16.29706	0.830821111057449	high
TCGA-FB-A4P6	2.1013698630137	0	2.7329676	6.66031247	23.85963398	34.51885013	28.2423776	24.21384002	1.83993932	34.49848781	2.54081618	9.26400962	28.69420236	30.50740369	3.89393464	0.59419167	7.31983042	0.322869452056888	low
TCGA-IB-A5ST	1.73972602739726	0	1.32370143	4.33218497	24.64955262	110.9136293	13.95140786	24.02594051	1.85089968	24.48647599	0.71599712	21.91331356	19.85669571	22.17020855	0.49531287	0.83848899	8.38899452	0.491876745565075	low
TCGA-IB-7645	4.11506849315068	1	1.87866563	19.42906779	42.6850879	75.27222649	47.58962727	17.07905254	0.8529716	48.30560482	4.89541067	20.78533108	46.84527235	14.4482817	0.97696251	0	11.00681395	1.06469105011768	high
TCGA-IB-7885	3.44383561643836	0	1.93739628	24.29519608	29.6728139	69.4097103	49.22510929	14.34045604	3.34852481	48.93750776	0	7.49586467	22.66470223	13.55613245	0.70080944	4.11922495	9.83291859	0.817978040595983	high
TCGA-3E-AAAY	6.26027397260274	0	2.331193	13.22186	19.43929	61.40826	25.39399	7.487347	0.5999534	33.2251	2.456275	12.64373	19.37385	32.42355	3.173252	1.884211	5.675228	0.567151267353254	low
TCGA-HV-A5A4	0.635616438356164	0	2.9836798	17.47978736	18.47536147	55.01544689	43.84825952	11.52352735	0	36.59748251	0	15.98395706	12.37438342	62.84516356	1.84678746	4.48878259	12.73889143	0.703699454019925	high
TCGA-2J-AAB8	0.219178082191781	0	1.42497467	15.7053273	34.39439427	71.45458501	35.09050533	13.26513233	7.3682577	50.12983747	6.93081495	25.14770511	3.53703938	35.25183829	1.38913128	0	7.50774858	1.27771071336178	high
TCGA-3A-A9IH	2.7972602739726	0	1.87422281	3.88823098	25.51843914	63.74546156	57.61867653	14.69468816	0	53.4518707	5.60217238	14.62091122	14.25010231	21.71287863	1.09337415	4.32518187	12.70505115	0.7936915412444	high
TCGA-IB-AAUP	1.18082191780822	0	2.10342	11.41412	37.12981	103.9903	22.59513	18.80736	0.9655596	22.19205	0	6.725257	24.18852	26.39636	0.6220357	0	5.251386	0.512280269824363	low
TCGA-IB-AAUS	0.616438356164384	0	1.732201	7.84628319	37.50267353	102.7630092	17.76211154	15.53685475	4.86784572	31.2365038	2.40970223	8.06102261	41.29425488	44.34385308	1.53746975	6.39058135	8.3243579	0.989032126678438	high
TCGA-FB-AAQ0	1.2958904109589	1	1.81344018	18.51120533	29.28290614	60.52952666	29.0520226	8.89352068	0	57.04929685	0	15.89544621	14.42329057	30.08238663	1.37999596	1.03431328	6.18560323	0.651493589907451	low
TCGA-FB-A78T	1.02739726027397	1	3.22132236	21.48094801	49.39323409	37.4148274	37.68088945	12.94329943	3.44256773	41.13346424	3.14666767	20.75289813	12.03639571	14.33044999	1.60505336	1.237003	6.23418064	0.689091882204415	high
TCGA-3A-A9I5	4.91506849315068	0	2.64078636	15.85522411	10.38947604	49.4682944	6.40627891	11.75305889	0	16.01533348	0.66961024	12.14621488	0.21520766	3.30686262	1.9719667	9.25933854	5.60973888	-0.224896225882747	low
TCGA-IB-AAUQ	0.501369863013699	1	1.73893684	14.61370183	29.52227112	63.54387084	20.40414658	13.78138724	0	33.28890216	12.75875983	10.01796466	20.42454064	43.27376098	2.00070759	2.31283098	10.41433751	0.796641529124599	high
TCGA-HZ-8519	1.24383561643836	0	3.66237507	0	10.2643288	55.50442012	19.09927664	25.0900409	0	48.51917139	1.76169653	16.22967443	25.9753626	11.99714408	4.39034565	0	6.11254882	-0.083123239369138	low
TCGA-HZ-7919	1.62465753424658	1	1.72728232	30.15858683	31.19438717	69.99350323	67.87730221	17.54783716	0	82.11026623	0	21.06444994	38.28394805	34.7321755	0.65808202	0	18.05825226	1.23957562298318	high
TCGA-HV-A5A3	0.350684931506849	1	1.90101138	7.52055308	13.21488557	52.1587268	51.06244047	7.56728692	0	104.0467215	0	16.58050121	25.7618298	14.60853957	1.33680866	0.21300316	11.71393425	0.847230128461186	high
TCGA-XD-AAUH	1.08219178082192	0	2.764368	2.0722619	31.2537975	47.2903469	18.7696155	23.4794635	0	32.6049471	2.3074765	9.4015253	9.9415278	9.8753469	3.7619615	2.3487701	6.1436096	-0.0847877433111761	low
TCGA-FB-AAPZ	1.96164383561644	0	2.28994475	19.54862982	14.22166153	67.97879561	37.70278688	12.98900136	0.81566003	64.87160926	0	18.57808663	21.92268264	10.45430326	3.18070388	0	8.44229408	0.553737158871641	low
TCGA-IB-7897	1.33150684931507	1	3.7358004	14.61370183	27.29919266	51.73068307	31.40900003	23.25639226	0.56853555	50.21840074	1.1397866	16.04601507	58.41946278	23.24282453	2.49588401	0	9.00469888	0.489617061354222	low
TCGA-3A-A9IC	2.02191780821918	1	1.39708939	9.47481822	47.74723333	94.58706463	32.50644871	18.40642552	0.2350702	25.43828896	10.67237248	11.61114228	9.01969063	11.11021146	1.33835422	6.60968618	14.15775267	0.658851162815063	high
TCGA-3A-A9IR	4.22465753424658	0	6.69774476	0	1.59604043	4.31205923	18.29362187	33.50984066	0	59.44656502	0	0.2217323	47.38490276	2.50489342	5.78726575	3.18895335	6.0940119	-0.780533307411888	low
TCGA-IB-A6UF	1.82465753424658	0	1.957765	13.97473	17.0149	71.88628	56.69297	12.34848	4.789739	48.68353	0	5.944054	66.63498	12.43214	2.114364	0	7.040493	1.19951161493596	high
TCGA-3A-A9IV	3.02191780821918	0	5.93891413	3.31704419	14.83780998	57.95272507	3.51922372	26.09115563	0	39.89882106	0	0	6.04063303	3.20402938	4.64095765	13.67441823	3.73647951	-0.945200700755038	low
TCGA-HZ-7289	1.81095890410959	1	2.02074614	6.16495996	31.02593955	20.55526063	21.01551498	24.91479539	9.76319427	70.90876809	2.99177187	26.93876817	5.31049375	10.00425174	0	6.42342845	6.4696123	0.655430530270687	high
TCGA-3A-A9IZ	0.843835616438356	1	2.1709358	24.17093368	35.86500762	80.65348226	36.81494566	9.32770229	10.26757386	65.17096678	6.39555706	6.98300198	18.78597476	13.15460352	0.57928324	2.77282728	9.68477277	1.35373421632262	high
TCGA-IB-AAUW	0.63013698630137	1	2.50523533	12.3923236	26.30712266	34.83713723	26.94371074	17.35406385	0	35.5581459	2.7644639	9.89597233	49.26665556	26.16128096	2.21491405	0.94259389	10.88438888	0.539296124625679	low
TCGA-FB-A545	2.00547945205479	1	1.93860327	31.50946181	23.355935	54.52785094	68.93522177	12.99450194	0	67.56389875	13.1002262	3.98760662	31.88043449	9.88788638	0.71364748	0	9.33546113	1.12220695062754	high
TCGA-HV-A5A6	5.57808219178082	1	2.1295068	12.04157219	20.98852491	57.34684219	43.82283398	14.62411366	0	42.80783154	7.48499451	2.1504639	11.03194112	28.23825248	1.21218303	1.25920118	5.77188466	0.596690549139606	low
TCGA-IB-A7LX	0.684931506849315	1	1.70539375	22.50731017	37.30241484	153.7160478	40.378459	5.37116862	15.38972917	62.20346207	0	19.06342574	30.85480346	8.97838985	1.21955967	0	5.18100809	1.92865369025254	high
TCGA-XN-A8T3	2.60547945205479	0	2.26769773	17.38658834	37.68030903	40.77496004	61.21796871	19.93152618	0	30.86838913	0	2.51744762	27.26612123	10.90567005	2.4620206	2.46893982	5.53320074	0.47156108265961	low
